# Supplementary material for: Inhibition of TOR in Chlamydomonas reinhardtii Leads to Rapid Cysteine Oxidation Reflecting Sustained Physiological Changes
Source: Cells. 2019 Sep 28;8(10):1171. doi: 10.3390/cells8101171 (PMC6829209; doi:10.3390/cells8101171)
Supplement: Supplementary file 1 [file cells-08-01171-s001.zip]

Archive with 5 entries (5 files):
- Cells_MMFord_SupplementaryFiles/Cells_MMFord_FigS1.pdf
- Cells_MMFord_SupplementaryFiles/Cells_MMFord_FigS2.pdf
- Cells_MMFord_SupplementaryFiles/Cells_MMFord_FigS3.pdf
- Cells_MMFord_SupplementaryFiles/Cells_MMFord_FigS4.pdf
- Cells_MMFord_SupplementaryFiles/Cells_MMFord_SuppTables.xlsx
