# Supplementary material for: Inhibition of TOR in Chlamydomonas reinhardtii Leads to Rapid Cysteine Oxidation Reflecting Sustained Physiological Changes
Source: Cells. 2019 Sep 28;8(10):1171. doi: 10.3390/cells8101171 (PMC6829209; doi:10.3390/cells8101171)
Supplement: Supplementary file 1 [file cells-08-01171-s001.zip › Cells_MMFord_SupplementaryFiles/Cells_MMFord_SuppTables.xlsx]

## Sheet: TblS1 - OJIP Parameters
	AZD8055-dosed cells					Control
	t0	12 h	24 h	36 h	48 h	t0	12 h	24 h	36 h	48 h
FV/FM	0.686	0.627	0.559	0.532	0.53	0.685	0.713	0.703	0.634	0.607
M0	0.804	1.123	1.091	1.115	1.214	0.872	0.78	0.777	0.832	0.824
ΦE0	0.345	0.269	0.25	0.241	0.23	0.346	0.369	0.346	0.315	0.313
Ψ0	0.503	0.429	0.446	0.454	0.433	0.505	0.518	0.493	0.497	0.515
Abs/RC	2.351	3.141	3.522	3.829	4.044	2.571	2.273	2.178	2.608	2.802
TR0/RC	1.614	1.967	1.97	2.038	2.142	1.76	1.619	1.531	1.652	1.701
Et0/RC	0.81	0.843	0.879	0.924	0.928	0.888	0.839	0.754	0.821	0.877
Piabs	0.946	0.405	0.291	0.248	0.215	0.876	1.187	1.062	0.66	0.59

## Sheet: TblS2 - GlobalProteomicData
Accession	0-1	0-2	0-3	0-4	60-1	60-2	60-3	60-4	0-60_FDR	0-60_FC	Missing	Entry	Entry name	Protein names	Gene names	Length	Active site	Binding site	Catalytic activity	Metal binding	Gene ontology (biological process)	Gene ontology (cellular component)	Gene ontology (molecular function)	Subcellular location [CC]	Disulfide bond	Post-translational modification	Cross-reference (STRING)	Cross-reference (KEGG)	Cross-reference (GeneID)	Cross-reference (KO)	Cross-reference (Pfam)	Pathway	Cross-reference (InterPro)	Cross-reference (PhosphoSitePlus)
A0A2K3DLA1	5.1086	5.19196	5.37914	5.4986	7.33291	7.22176	7.08129	7.22102	0.00114293	1.91967	NA	A0A2K3DLA1	A0A2K3DLA1_CHLRE	Ubiquinol oxidase (EC 1.10.3.11)	CHLRE_07g350750v5	394	NA	NA	CATALYTIC ACTIVITY: ; Reaction=2 a ubiquinol + O2 = 2 a ubiquinone + 2 H2O; Xref=Rhea:RHEA:30255, Rhea:RHEA-COMP:9565, Rhea:RHEA-COMP:9566, ChEBI:CHEBI:15377, ChEBI:CHEBI:15379, ChEBI:CHEBI:16389, ChEBI:CHEBI:17976; EC=1.10.3.11; Evidence={ECO:0000256|RuleBase:RU003779};	NA	NA	integral component of membrane [GO:0016021]; respirasome [GO:0070469]	alternative oxidase activity [GO:0009916]; metal ion binding [GO:0046872]; ubiquinol:oxygen oxidoreductase activity [GO:0102721]	NA	NA	NA	NA	NA	NA	NA	PF01786;	NA	IPR002680;IPR038659;	NA
A8IDE6	8.43426	8.31381	8.3765	8.36608	8.97349	9.00221	8.92533	8.91842	0.00114293	0.5822	NA	A8IDE6	A8IDE6_CHLRE	Myo-inositol-1-phosphate synthase	CHLRE_03g180250v5 CHLREDRAFT_188120	507	NA	NA	NA	NA	inositol biosynthetic process [GO:0006021]; phospholipid biosynthetic process [GO:0008654]	cytoplasm [GO:0005737]	inositol-3-phosphate synthase activity [GO:0004512]	NA	NA	NA	3055.EDP05930;	cre:CHLREDRAFT_188120;	5728789;	K01858;	PF01658;PF07994;	NA	IPR002587;IPR013021;IPR036291;	NA
A8J3Z3	9.84707	9.93409	9.90974	9.83562	9.37411	9.40022	9.32952	9.29681	0.00168553	-0.531465	NA	A8J3Z3	A8J3Z3_CHLRE	50S ribosomal protein L31	PRPL31 CHLRE_08g365400v5 CHLREDRAFT_195624	136	NA	NA	NA	NA	translation [GO:0006412]	chloroplast envelope [GO:0009941]; chloroplast stroma [GO:0009570]; ribosome [GO:0005840]	structural constituent of ribosome [GO:0003735]	NA	NA	NA	3055.EDP01069;	cre:CHLREDRAFT_195624;	5721650;	K02909;	PF01197;	NA	IPR034704;IPR002150;	NA
A0A2K3D2M2	9.95565	9.86181	9.92011	9.98339	8.97206	9.16886	9.16084	9.01069	0.00191794	-0.852132	NA	A0A2K3D2M2	A0A2K3D2M2_CHLRE	Uncharacterized protein	CHLRE_12g510050v5	404	NA	NA	NA	NA	chlorophyll biosynthetic process [GO:0015995]; photosynthesis [GO:0015979]	NA	magnesium-protoporphyrin IX monomethyl ester (oxidative) cyclase activity [GO:0048529]; metal ion binding [GO:0046872]	NA	NA	NA	NA	NA	NA	NA	PF02915;	NA	IPR008434;IPR009078;IPR003251;	NA
A0A2K3DTU9	13.1032	13.0323	12.9386	13.0438	12.4158	12.4869	12.4752	12.3769	0.00235798	-0.590795	NA	A0A2K3DTU9	A0A2K3DTU9_CHLRE	Thiamine thiazole synthase, chloroplastic (Thiazole biosynthetic enzyme)	THI1 CHLRE_04g214150v5	357	NA	BINDING 102 102 Substrate; via amide nitrogen. {ECO:0000256|HAMAP-Rule:MF_03158}.; BINDING 131 131 Substrate; via amide nitrogen. {ECO:0000256|HAMAP-Rule:MF_03158}.; BINDING 196 196 Substrate; via amide nitrogen and carbonyl oxygen. {ECO:0000256|HAMAP-Rule:MF_03158}.; BINDING 235 235 Substrate. {ECO:0000256|HAMAP-Rule:MF_03158}.; BINDING 250 250 Substrate. {ECO:0000256|HAMAP-Rule:MF_03158}.; BIND…	NA	NA	cellular response to DNA damage stimulus [GO:0006974]; response to cold [GO:0009409]; thiamine biosynthetic process [GO:0009228]; thiazole biosynthetic process [GO:0052837]	chloroplast envelope [GO:0009941]; chloroplast stroma [GO:0009570]; cytosol [GO:0005829]; mitochondrion [GO:0005739]; stromule [GO:0010319]; thylakoid [GO:0009579]	protein domain specific binding [GO:0019904]; protein homodimerization activity [GO:0042803]; zinc ion binding [GO:0008270]	SUBCELLULAR LOCATION: Plastid, chloroplast {ECO:0000256|HAMAP-Rule:MF_03158}.	NA	PTM: During the catalytic reaction, a sulfide is transferred from Cys-233 to a reaction intermediate, generating a dehydroalanine residue. {ECO:0000256|HAMAP-Rule:MF_03158}.	NA	cre:CHLREDRAFT_196899;	5724279;	K03146;	NA	NA	IPR036188;IPR027495;IPR002922;	NA
A8JDV9	11.5118	11.5081	11.4917	11.4994	11.2986	11.2898	11.2402	11.3137	0.00235798	-0.217157	NA	A8JDV9	A8JDV9_CHLRE	F1F0 ATP synthase gamma subunit	ATP3 atpG CHLRE_15g635850v5 CHLREDRAFT_194183	324	NA	NA	NA	NA	ATP biosynthetic process [GO:0006754]; ATP synthesis coupled proton transport [GO:0015986]	cell wall [GO:0005618]; chloroplast [GO:0009507]; mitochondrial proton-transporting ATP synthase complex, catalytic core F(1) [GO:0000275]; nucleolus [GO:0005730]	proton-transporting ATP synthase activity, rotational mechanism [GO:0046933]; zinc ion binding [GO:0008270]	NA	NA	NA	3055.EDO97956;	cre:CHLREDRAFT_194183;	5726159;	K02136;	PF00231;	NA	IPR035968;IPR000131;IPR023632;	NA
A8HNG8	13.2552	13.2518	13.1858	13.307	12.8978	12.9042	12.8663	12.8453	0.00235798	-0.371579	NA	A8HNG8	A8HNG8_CHLRE	Uncharacterized lumenal polypeptide	ULP1 CHLRE_01g051500v5 CHLREDRAFT_190151	117	NA	NA	NA	NA	NA	NA	NA	NA	NA	NA	3055.EDP09990;	cre:CHLREDRAFT_190151;	5715758;	NA	NA	NA	NA	NA
A8IA18	12.0651	12.0154	12.0619	12.0091	11.8685	11.8367	11.8043	11.8395	0.00914574	-0.200627	NA	A8IA18	A8IA18_CHLRE	Ribosomal protein L19	RPL19 CHLRE_02g075700v5 CHLREDRAFT_195590	200	NA	NA	NA	NA	translation [GO:0006412]	cytosolic large ribosomal subunit [GO:0022625]	RNA binding [GO:0003723]; structural constituent of ribosome [GO:0003735]	NA	NA	NA	3055.EDP06610;	cre:CHLREDRAFT_195590;	5727201;	K02885;	PF01280;	NA	IPR035970;IPR000196;IPR023638;IPR015972;IPR033935;IPR039547;	NA
A8ISV8	10.7888	10.8536	10.817	10.8557	10.9797	11.0133	11.0471	10.9974	0.0230563	0.180613	NA	A8ISV8	A8ISV8_CHLRE	Predicted protein	CHLRE_04g221400v5 CHLREDRAFT_189410	134	NA	NA	NA	NA	NA	NA	NA	NA	NA	NA	3055.EDP04226;	cre:CHLREDRAFT_189410;	5717754;	NA	NA	NA	IPR014347;	NA
A0A2K3DCX4	8.92412	8.97322	9.01716	9.08964	8.68355	8.63057	8.71984	8.67163	0.0240613	-0.32464	NA	A0A2K3DCX4	A0A2K3DCX4_CHLRE	Uncharacterized protein	CHLRE_09g400050v5	588	NA	NA	NA	NA	NA	NA	NA	NA	NA	NA	NA	NA	NA	NA	NA	NA	NA	NA
A8IA86	11.2309	11.2465	11.2469	11.2444	11.0167	11.0627	11.029	10.9211	0.0313036	-0.234786	NA	A8IA86	A8IA86_CHLRE	Nucleolar protein, component of C/D snoRNPs	NOP1 CHLRE_02g077300v5 CHLREDRAFT_186463	315	NA	NA	NA	NA	box C/D snoRNA 3'-end processing [GO:0000494]; histone glutamine methylation [GO:1990258]; rRNA methylation [GO:0031167]	box C/D snoRNP complex [GO:0031428]; Cajal body [GO:0015030]; small-subunit processome [GO:0032040]	histone-glutamine methyltransferase activity [GO:1990259]; RNA binding [GO:0003723]; rRNA methyltransferase activity [GO:0008649]	NA	NA	NA	3055.EDP06828;	cre:CHLREDRAFT_186463;	5727229;	K14563;	PF01269;	NA	IPR000692;IPR020813;IPR029063;	NA
A0A2K3D0E8	13.768	13.7301	13.7642	13.6954	13.4645	13.5248	13.5695	13.4603	0.0316109	-0.234679	NA	A0A2K3D0E8	A0A2K3D0E8_CHLRE	Uncharacterized protein	CHLRE_13g581650v5	162	NA	NA	NA	NA	translation [GO:0006412]	ribosome [GO:0005840]	structural constituent of ribosome [GO:0003735]	NA	NA	NA	NA	NA	NA	NA	PF00542;PF16320;	NA	IPR000206;IPR014719;IPR013823;IPR008932;IPR036235;	NA
A0A2K3E0L8	10.9582	10.9197	10.9405	11.0242	11.1408	11.1623	11.1113	11.1469	0.0316109	0.179694	NA	A0A2K3E0L8	A0A2K3E0L8_CHLRE	Uncharacterized protein	CHLRE_02g081250v5	763	NA	NA	NA	NA	NA	NA	NA	NA	NA	NA	NA	NA	NA	NA	NA	NA	IPR036291;	NA
A8J0B1	10.0247	9.97875	9.89637	9.9592	9.76392	9.66761	9.62879	9.65008	0.0316109	-0.287167	NA	A8J0B1	A8J0B1_CHLRE	Low-CO2-inducible protein	LCI9 CHLRE_09g394473v5 CHLREDRAFT_148921	590	NA	NA	NA	NA	NA	NA	starch binding [GO:2001070]	NA	NA	NA	3055.EDP02349;	cre:CHLREDRAFT_148921;	5720295;	NA	PF00686;	NA	IPR013784;IPR002044;IPR013783;	NA
A8HPE9	10.9147	11.009	10.9206	10.9267	10.5492	10.6662	10.5976	10.4373	0.0316109	-0.380152	NA	A8HPE9	A8HPE9_CHLRE	Predicted protein	CHLRE_01g013350v5 CHLREDRAFT_183538	220	NA	NA	NA	NA	NA	NA	NA	NA	NA	NA	3055.EDP09628;	cre:CHLREDRAFT_183538;	5715070;	NA	NA	NA	NA	NA
A8IKC8	13.7763	13.7296	13.7071	13.7878	13.5554	13.5746	13.6113	13.532	0.0316109	-0.181863	NA	A8IKC8	A8IKC8_CHLRE	Chlorophyll a-b binding protein, chloroplastic	LHCA2 CHLRE_12g508750v5 CHLREDRAFT_144609	246	NA	NA	NA	NA	photosynthesis, light harvesting in photosystem I [GO:0009768]; protein-chromophore linkage [GO:0018298]; response to light stimulus [GO:0009416]	chloroplast envelope [GO:0009941]; chloroplast thylakoid membrane [GO:0009535]; integral component of membrane [GO:0016021]; photosystem I [GO:0009522]; photosystem II [GO:0009523]; plastoglobule [GO:0010287]	chlorophyll binding [GO:0016168]	SUBCELLULAR LOCATION: Plastid, chloroplast thylakoid membrane {ECO:0000256|RuleBase:RU363080, ECO:0000256|SAAS:SAAS00625777}.	NA	NA	3055.EDP05477;	cre:CHLREDRAFT_144609;	5716526;	NA	PF00504;	NA	IPR001344;IPR022796;IPR023329;	NA
A8HNE8	13.1345	13.0352	13.0814	13.0108	12.8392	12.7226	12.8121	12.6924	0.041645	-0.298874	NA	A8HNE8	A8HNE8_CHLRE	Geranylgeranyl reductase (EC 1.3.1.-)	CHLRE_01g050950v5 CHLREDRAFT_136810	504	NA	NA	NA	NA	chlorophyll biosynthetic process [GO:0015995]; oxidation-reduction process [GO:0055114]; photosynthesis [GO:0015979]	chloroplast envelope [GO:0009941]; chloroplast thylakoid membrane [GO:0009535]	FAD binding [GO:0071949]; geranylgeranyl reductase activity [GO:0045550]; oxidoreductase activity, acting on the CH-CH group of donors [GO:0016627]; oxidoreductase activity, acting on the CH-CH group of donors, NAD or NADP as acceptor [GO:0016628]	NA	NA	NA	3055.EDP09986;	cre:CHLREDRAFT_136810;	5715748;	K10960;	PF01494;	NA	IPR010253;IPR002938;IPR036188;IPR011777;IPR011774;	NA
P09144	12.793	12.7776	12.7232	12.7599	12.9016	12.9945	12.9085	12.9356	0.0422826	0.171668	NA	P09144	PSAB_CHLRE	Photosystem I P700 chlorophyll a apoprotein A2 (EC 1.97.1.12) (PSI-B) (PsaB)	psaB ps1a2	735	NA	BINDING 671 671 Chlorophyll-a B3. {ECO:0000250}.; BINDING 672 672 Phylloquinone B.	CATALYTIC ACTIVITY: ; Reaction=hnu + oxidized [2Fe-2S]-[ferredoxin] + reduced [plastocyanin] = oxidized [plastocyanin] + reduced [2Fe-2S]-[ferredoxin]; Xref=Rhea:RHEA:30407, Rhea:RHEA-COMP:10000, Rhea:RHEA-COMP:10001, Rhea:RHEA-COMP:10039, Rhea:RHEA-COMP:10040, ChEBI:CHEBI:29036, ChEBI:CHEBI:30212, ChEBI:CHEBI:33737, ChEBI:CHEBI:33738, ChEBI:CHEBI:49552; EC=1.97.1.12;	METAL 560 560 Iron-sulfur (4Fe-4S); shared with dimeric partner.; METAL 569 569 Iron-sulfur (4Fe-4S); shared with dimeric partner. {ECO:0000250}.; METAL 655 655 Magnesium (chlorophyll-a B1 axial ligand; P700 special pair).; METAL 663 663 Magnesium (chlorophyll-a B3 axial ligand). {ECO:0000250}.	photosynthesis [GO:0015979]; protein-chromophore linkage [GO:0018298]	chloroplast thylakoid membrane [GO:0009535]; integral component of membrane [GO:0016021]; photosystem I [GO:0009522]	4 iron, 4 sulfur cluster binding [GO:0051539]; chlorophyll binding [GO:0016168]; electron transfer activity [GO:0009055]; magnesium ion binding [GO:0000287]	SUBCELLULAR LOCATION: Plastid, chloroplast thylakoid membrane; Multi-pass membrane protein.	NA	NA	3055.DAA00949;	cre:ChreCp048;	2717038;	K02690;	PF00223;	NA	IPR001280;IPR020586;IPR036408;IPR006244;	NA
A8HRZ0	9.70402	9.62741	9.7355	9.75054	9.4612	9.31678	9.20997	9.25649	0.0422826	-0.393257	NA	A8HRZ0	A8HRZ0_CHLRE	Histone H1	HON1 CHLRE_13g567450v5 CHLREDRAFT_168461	254	NA	NA	NA	NA	chromosome condensation [GO:0030261]; negative regulation of chromatin silencing [GO:0031936]; negative regulation of DNA recombination [GO:0045910]; nucleosome assembly [GO:0006334]; nucleosome positioning [GO:0016584]; regulation of transcription, DNA-templated [GO:0006355]	nucleosome [GO:0000786]; nucleus [GO:0005634]	double-stranded DNA binding [GO:0003690]; nucleosomal DNA binding [GO:0031492]	SUBCELLULAR LOCATION: Chromosome {ECO:0000256|SAAS:SAAS00569684}. Nucleus {ECO:0000256|RuleBase:RU003894, ECO:0000256|SAAS:SAAS00569685}.	NA	NA	3055.EDP08697;	cre:CHLREDRAFT_168461;	5719074;	K11275;	PF00538;	NA	IPR005818;IPR005819;IPR036388;IPR036390;	NA
O22448	9.44514	9.41299	9.32419	9.46012	9.71589	9.79441	9.79577	9.62712	0.0422826	0.322687	NA	O22448	O22448_CHLRE	Glutathione peroxidase	gpxh GPX5 CHLRE_10g458450v5 CHLREDRAFT_143122	162	ACT_SITE 38 38 {ECO:0000256|PIRSR:PIRSR000303-1}.	NA	NA	NA	response to oxidative stress [GO:0006979]	NA	glutathione peroxidase activity [GO:0004602]	NA	NA	NA	3055.EDP08068;	cre:CHLREDRAFT_143122;	5723945;	K00432;	PF00255;	NA	IPR000889;IPR029759;IPR029760;IPR036249;	NA
A0A2K3E2B8	9.60905	9.62748	9.67616	9.62955	9.85597	9.86722	9.7781	9.77446	0.0422826	0.183376	NA	A0A2K3E2B8	A0A2K3E2B8_CHLRE	Clathrin heavy chain	CHLRE_02g101400v5	1711	NA	NA	NA	NA	clathrin coat assembly [GO:0048268]; intracellular protein transport [GO:0006886]; vesicle-mediated transport [GO:0016192]	clathrin coat of coated pit [GO:0030132]; clathrin coat of trans-Golgi network vesicle [GO:0030130]; clathrin complex [GO:0071439]	clathrin light chain binding [GO:0032051]; structural molecule activity [GO:0005198]	SUBCELLULAR LOCATION: Cytoplasmic vesicle membrane {ECO:0000256|PIRNR:PIRNR002290}; Peripheral membrane protein {ECO:0000256|PIRNR:PIRNR002290}; Cytoplasmic side {ECO:0000256|PIRNR:PIRNR002290}. Membrane, coated pit {ECO:0000256|PIRNR:PIRNR002290}; Peripheral membrane protein {ECO:0000256|PIRNR:PIRNR002290}; Cytoplasmic side {ECO:0000256|PIRNR:PIRNR002290}.	NA	NA	NA	NA	NA	NA	PF00637;PF09268;PF01394;	NA	IPR016024;IPR000547;IPR015348;IPR016025;IPR022365;IPR016341;IPR011990;	NA
A8JCQ8	10.6786	10.7191	10.7194	10.6254	10.5098	10.5007	10.5579	10.4915	0.0422826	-0.170672	NA	A8JCQ8	A8JCQ8_CHLRE	Acetyl CoA synthetase (EC 6.2.1.1)	ACS2 CHLRE_01g055408v5 CHLREDRAFT_139750	699	NA	NA	NA	NA	acetyl-CoA biosynthetic process from acetate [GO:0019427]	NA	acetate-CoA ligase activity [GO:0003987]; AMP binding [GO:0016208]	NA	NA	NA	3055.EDO98345;	cre:CHLREDRAFT_139750;	5725731;	K01895;	PF16177;PF00501;PF13193;	NA	IPR011904;IPR032387;IPR025110;IPR020845;IPR000873;	NA
Q75NZ1	12.24	12.3268	12.3803	12.3894	12.1119	12.1194	12.0332	12.0158	0.0492356	-0.264086	NA	Q75NZ1	Q75NZ1_CHLRE	Low-CO2 inducible protein LCIC	LciC LCIC CHLRE_06g307500v5 CHLREDRAFT_135713	443	NA	NA	NA	METAL 119 119 Zinc. {ECO:0000213|PDB:5B5X}.; METAL 179 179 Zinc. {ECO:0000213|PDB:5B5X}.; METAL 203 203 Zinc. {ECO:0000213|PDB:5B5X}.	NA	NA	metal ion binding [GO:0046872]	NA	NA	NA	3055.EDP04956;	cre:CHLREDRAFT_135713;	5716857;	NA	NA	NA	NA	NA
B7U1J0	15.6517	15.6401	15.6465	15.5923	15.5113	15.479	15.4498	15.3919	0.0492356	-0.174619	NA	B7U1J0	B7U1J0_CHLRE	ATP synthase subunit alpha, chloroplastic (EC 7.1.2.2) (ATP synthase F1 sector subunit alpha) (F-ATPase subunit alpha)	atpA	508	NA	NA	CATALYTIC ACTIVITY: ; Reaction=ATP + 4 H(+)(in) + H2O = ADP + 5 H(+)(out) + phosphate; Xref=Rhea:RHEA:57720, ChEBI:CHEBI:15377, ChEBI:CHEBI:15378, ChEBI:CHEBI:30616, ChEBI:CHEBI:43474, ChEBI:CHEBI:456216; EC=7.1.2.2; Evidence={ECO:0000256|HAMAP-Rule:MF_01346, ECO:0000256|RuleBase:RU004286};	NA	ATP synthesis coupled proton transport [GO:0015986]	chloroplast thylakoid membrane [GO:0009535]; proton-transporting ATP synthase complex, catalytic core F(1) [GO:0045261]	ATP binding [GO:0005524]; proton-transporting ATP synthase activity, rotational mechanism [GO:0046933]	SUBCELLULAR LOCATION: Plastid, chloroplast thylakoid membrane {ECO:0000256|HAMAP-Rule:MF_01346, ECO:0000256|RuleBase:RU004286}; Peripheral membrane protein {ECO:0000256|HAMAP-Rule:MF_01346, ECO:0000256|RuleBase:RU004286}.	NA	NA	NA	NA	NA	NA	PF00006;PF00306;PF02874;	NA	IPR023366;IPR000793;IPR038376;IPR033732;IPR005294;IPR020003;IPR004100;IPR036121;IPR000194;IPR027417;	NA
A8I5N5	8.48527	8.49122	8.54113	8.66264	8.79069	8.8696	8.78822	8.82565	0.0492356	0.273476	NA	A8I5N5	A8I5N5_CHLRE	Tetrapyrrole-binding protein	GUN4 CHLRE_05g246800v5 CHLREDRAFT_205768	260	NA	NA	NA	NA	chloroplast-nucleus signaling pathway [GO:0010019]	chloroplast [GO:0009507]	enzyme binding [GO:0019899]; tetrapyrrole binding [GO:0046906]	NA	NA	NA	3055.EDP07013;	cre:CHLREDRAFT_205768;	5726308;	NA	PF05419;	NA	IPR008629;IPR037215;	NA
Q9S7V1	11.5195	11.6019	11.5364	11.6194	11.3818	11.3348	11.4317	11.3682	0.0492356	-0.19018	NA	Q9S7V1	Q9S7V1_CHLRE	Coproporphyrinogen III oxidase	Cpx1 CPX1 CHLRE_02g085450v5 CHLREDRAFT_53583	365	NA	NA	NA	NA	protoporphyrinogen IX biosynthetic process from glutamate [GO:0019353]	chloroplast stroma [GO:0009570]; cytoplasm [GO:0005737]; cytosol [GO:0005829]	coproporphyrinogen oxidase activity [GO:0004109]	NA	NA	NA	3055.EDP06704;	cre:CHLREDRAFT_53583;	5727381;	K00228;	PF01218;	NA	IPR001260;IPR036406;	NA
A0A2K3CNN3	9.49263	9.46256	9.41642	9.31525	8.96142	9.18727	9.06544	9.03158	0.0526823	-0.360286	NA	A0A2K3CNN3	A0A2K3CNN3_CHLRE	HVA22-like protein	CHLRE_17g696850v5	222	NA	NA	NA	NA	NA	membrane [GO:0016020]	NA	SUBCELLULAR LOCATION: Membrane {ECO:0000256|RuleBase:RU362006}; Multi-pass membrane protein {ECO:0000256|RuleBase:RU362006}.	NA	NA	NA	NA	NA	NA	PF03134;	NA	IPR004345;	NA
A8HPJ2	12.5859	12.4751	12.4823	12.4756	12.3579	12.2725	12.234	12.2747	0.0532349	-0.219943	NA	A8HPJ2	A8HPJ2_CHLRE	NADPH-protochlorophyllide oxidoreductase (EC 1.3.1.33)	POR CHLRE_01g015350v5 CHLREDRAFT_136589	397	NA	NA	CATALYTIC ACTIVITY: ; Reaction=chlorophyllide a + NADP(+) = H(+) + NADPH + protochlorophyllide a; Xref=Rhea:RHEA:11132, ChEBI:CHEBI:15378, ChEBI:CHEBI:57783, ChEBI:CHEBI:58349, ChEBI:CHEBI:83348, ChEBI:CHEBI:83350; EC=1.3.1.33; Evidence={ECO:0000256|RuleBase:RU365001};	NA	chlorophyll biosynthetic process [GO:0015995]; photosynthesis [GO:0015979]	chloroplast [GO:0009507]	protochlorophyllide reductase activity [GO:0016630]	SUBCELLULAR LOCATION: Plastid, chloroplast {ECO:0000256|RuleBase:RU365001}.	NA	NA	3055.EDP09202;	cre:CHLREDRAFT_136589;	5715107;	K00218;	PF00106;	PATHWAY: Porphyrin-containing compound metabolism; chlorophyll biosynthesis. {ECO:0000256|RuleBase:RU365001}.	IPR036291;IPR005979;IPR002347;	NA
A8ITX0	8.90795	8.73825	8.7009	8.89751	8.41635	8.21414	8.12621	8.41551	0.0557552	-0.518098	NA	A8ITX0	A8ITX0_CHLRE	Copper response defect 1 protein	CRD1 CHLRE_07g346050v5 CHLREDRAFT_183476	407	NA	NA	NA	NA	chlorophyll biosynthetic process [GO:0015995]; photosynthesis [GO:0015979]	NA	magnesium-protoporphyrin IX monomethyl ester (oxidative) cyclase activity [GO:0048529]; metal ion binding [GO:0046872]	NA	NA	NA	3055.EDP04035;	cre:CHLREDRAFT_183476;	5718021;	K04035;	PF02915;	NA	IPR008434;IPR009078;IPR003251;	NA
A0A2K3E794	12.1567	12.1195	12.0981	12.1437	12.0036	12.0556	11.9771	12.0075	0.0557552	-0.118545	NA	A0A2K3E794	A0A2K3E794_CHLRE	Uncharacterized protein	CHLRE_01g039250v5	286	NA	NA	NA	NA	translation [GO:0006412]	small ribosomal subunit [GO:0015935]	RNA binding [GO:0003723]; structural constituent of ribosome [GO:0003735]	NA	NA	NA	NA	NA	NA	NA	PF00333;PF03719;	NA	IPR000851;IPR005324;IPR020568;IPR014721;IPR005711;IPR013810;IPR018192;	NA
A8IH77	15.1244	15.1057	15.1151	15.0553	14.9736	14.9621	14.9422	15.0184	0.0557552	-0.126055	NA	A8IH77	A8IH77_CHLRE	Subunit H of photosystem I	PSAH CHLRE_07g330250v5 CHLREDRAFT_182959	130	NA	NA	NA	NA	photosynthesis [GO:0015979]	chloroplast thylakoid membrane [GO:0009535]; photosystem I reaction center [GO:0009538]	NA	NA	NA	NA	3055.EDP05888;	cre:CHLREDRAFT_182959;	5716179;	K02695;	PF03244;	NA	IPR004928;	NA
A8IKQ6	11.0302	10.9799	10.9763	11.0145	10.914	10.8908	10.8407	10.8943	0.0557552	-0.115308	NA	A8IKQ6	A8IKQ6_CHLRE	Mg-protoporphyrin IX chelatase (EC 6.6.1.1)	CHLI2 CHLRE_12g510800v5 CHLREDRAFT_135584	425	NA	NA	CATALYTIC ACTIVITY: ; Reaction=ATP + H2O + Mg(2+) + protoporphyrin IX = ADP + 3 H(+) + Mg-protoporphyrin IX + phosphate; Xref=Rhea:RHEA:13961, ChEBI:CHEBI:15377, ChEBI:CHEBI:15378, ChEBI:CHEBI:18420, ChEBI:CHEBI:30616, ChEBI:CHEBI:43474, ChEBI:CHEBI:57306, ChEBI:CHEBI:60492, ChEBI:CHEBI:456216; EC=6.6.1.1; Evidence={ECO:0000256|RuleBase:RU362087};	NA	chlorophyll biosynthetic process [GO:0015995]; photosynthesis [GO:0015979]	chloroplast [GO:0009507]	ATP binding [GO:0005524]; magnesium chelatase activity [GO:0016851]	SUBCELLULAR LOCATION: Plastid, chloroplast {ECO:0000256|RuleBase:RU362087}.	NA	NA	3055.EDP05319;	cre:CHLREDRAFT_135584;	5716573;	NA	PF01078;	PATHWAY: Porphyrin-containing compound metabolism; chlorophyll biosynthesis. {ECO:0000256|RuleBase:RU362087}.	IPR003593;IPR011775;IPR000523;IPR027417;	NA
P17746	14.1584	14.0739	14.079	14.0894	13.9668	13.8953	13.9803	13.9517	0.0569401	-0.151643	NA	P17746	EFTU_CHLRE	Elongation factor Tu, chloroplastic (EF-Tu)	tufA	418	NA	NA	NA	NA	mitochondrial translational elongation [GO:0070125]; translational elongation [GO:0006414]	chloroplast [GO:0009507]; mitochondrion [GO:0005739]	GTPase activity [GO:0003924]; GTP binding [GO:0005525]; translation elongation factor activity [GO:0003746]	SUBCELLULAR LOCATION: Plastid, chloroplast.	NA	NA	3055.DAA00908;	cre:ChreCp005;	2716979;	K02358;	PF00009;PF03144;PF03143;	NA	IPR004161;IPR033720;IPR031157;IPR027417;IPR005225;IPR000795;IPR009000;IPR009001;IPR004541;IPR004160;	NA
A8IZZ4	11.5146	11.6304	11.5433	11.597	11.743	11.714	11.6978	11.7493	0.0642929	0.154685	NA	A8IZZ4	A8IZZ4_CHLRE	Bi-ubiquitin	UBQ2 CHLRE_09g396400v5 CHLREDRAFT_196845	153	NA	NA	NA	NA	modification-dependent protein catabolic process [GO:0019941]; protein ubiquitination [GO:0016567]	cytoplasm [GO:0005737]; nucleus [GO:0005634]	protein tag [GO:0031386]; ubiquitin protein ligase binding [GO:0031625]	NA	NA	NA	3055.EDP02603;	cre:CHLREDRAFT_196845;	5720164;	K12158;	PF00240;	NA	IPR038738;IPR019956;IPR029071;IPR019954;IPR000626;	NA
Q70DX8	11.5622	11.5552	11.5135	11.5828	11.4271	11.3603	11.2629	11.2739	0.0642929	-0.222357	NA	Q70DX8	Q70DX8_CHLRE	Plastid ribosomal protein S1 (Ribosomal protein S1 homologue)	S1 PRPS1 CHLRE_09g394750v5 CHLREDRAFT_79955	436	NA	NA	NA	NA	response to cytokinin [GO:0009735]; translation [GO:0006412]	chloroplast stroma [GO:0009570]; membrane [GO:0016020]; ribosome [GO:0005840]; thylakoid [GO:0009579]	mRNA binding [GO:0003729]; structural constituent of ribosome [GO:0003735]	NA	NA	NA	3055.EDP02480;	cre:CHLREDRAFT_79955;	5720139;	NA	PF00575;	NA	IPR012340;IPR022967;IPR003029;	NA
A8J4Z4	12.0306	12.1815	12.1772	12.1159	11.8771	11.9454	11.8905	11.9462	0.0642929	-0.211516	NA	A8J4Z4	A8J4Z4_CHLRE	Mitochondrial F1F0 ATP synthase associated 45.5 kDa protein	ASA2 CHLRE_09g415550v5 CHLREDRAFT_192142	494	NA	NA	NA	NA	NA	NA	NA	NA	NA	NA	3055.EDP00850;	cre:CHLREDRAFT_192142;	5722365;	NA	NA	NA	NA	NA
A8JAX1	10.2818	10.263	10.2338	10.3784	10.4607	10.5512	10.5246	10.4566	0.0642929	0.209038	NA	A8JAX1	A8JAX1_CHLRE	Superoxide dismutase (EC 1.15.1.1)	MSD2 CHLRE_13g605150v5 CHLREDRAFT_193511	223	NA	NA	CATALYTIC ACTIVITY: ; Reaction=2 H(+) + 2 superoxide = H2O2 + O2; Xref=Rhea:RHEA:20696, ChEBI:CHEBI:15378, ChEBI:CHEBI:15379, ChEBI:CHEBI:16240, ChEBI:CHEBI:18421; EC=1.15.1.1; Evidence={ECO:0000256|RuleBase:RU000414};	METAL 51 51 Divalent metal cation. {ECO:0000256|PIRSR:PIRSR000349-1}.; METAL 99 99 Divalent metal cation. {ECO:0000256|PIRSR:PIRSR000349-1}.; METAL 184 184 Divalent metal cation. {ECO:0000256|PIRSR:PIRSR000349-1}.; METAL 188 188 Divalent metal cation. {ECO:0000256|PIRSR:PIRSR000349-1}.	NA	mitochondrion [GO:0005739]	metal ion binding [GO:0046872]; superoxide dismutase activity [GO:0004784]	NA	NA	NA	3055.EDO98932;	cre:CHLREDRAFT_193511;	5724629;	K04564;	PF02777;PF00081;	NA	IPR001189;IPR019833;IPR019832;IPR019831;IPR036324;IPR036314;	NA
A8IGY1	12.637	12.635	12.6124	12.7165	12.3269	12.4683	12.415	12.2466	0.0645163	-0.286033	NA	A8IGY1	A8IGY1_CHLRE	Ribosomal protein S13	RPS13 CHLRE_07g331900v5 CHLREDRAFT_169450	151	NA	NA	NA	NA	translation [GO:0006412]	cytosolic small ribosomal subunit [GO:0022627]; nucleolus [GO:0005730]	small ribosomal subunit rRNA binding [GO:0070181]; structural constituent of ribosome [GO:0003735]	NA	NA	NA	3055.EDP05683;	cre:CHLREDRAFT_169450;	5716018;	K02953;	PF08069;PF00312;	NA	IPR012606;IPR000589;IPR023029;IPR009068;	NA
A8J0I0	13.5533	13.4801	13.4879	13.5399	13.4021	13.4173	13.3402	13.3863	0.0677221	-0.12882	NA	A8J0I0	A8J0I0_CHLRE	Ribosomal protein L4	RPL4 CHLRE_09g397697v5 CHLREDRAFT_195598	410	NA	NA	NA	NA	translation [GO:0006412]	cytosolic large ribosomal subunit [GO:0022625]	structural constituent of ribosome [GO:0003735]	NA	NA	NA	3055.EDP02388;	cre:CHLREDRAFT_195598;	5720364;	K02930;	PF14374;PF00573;	NA	IPR025755;IPR002136;IPR013000;IPR023574;	NA
A0A2K3D064	7.96459	8.02403	7.99432	8.1082	8.29698	8.51685	8.46189	8.71413	0.0677221	0.474678	NA	A0A2K3D064	A0A2K3D064_CHLRE	Uncharacterized protein	CHLRE_13g578750v5	431	NA	NA	NA	NA	cellular response to nitrogen levels [GO:0043562]; uracil catabolic process [GO:0006212]	chloroplast stroma [GO:0009570]	dihydropyrimidine dehydrogenase (NADP+) activity [GO:0017113]	NA	NA	NA	NA	NA	NA	NA	PF01180;	NA	IPR013785;IPR005720;	NA
A0A2K3CXY7	10.5972	10.6374	10.6523	10.6574	10.2348	10.3782	9.96857	10.1827	0.0677221	-0.445042	NA	A0A2K3CXY7	A0A2K3CXY7_CHLRE	Uncharacterized protein	CHLRE_14g620600v5	495	NA	NA	NA	NA	NA	NA	NA	NA	NA	NA	NA	NA	NA	NA	PF12499;	NA	IPR024616;	NA
A0A2K3D023	8.60187	8.52274	8.56105	8.64699	8.45607	8.37443	8.41127	8.43555	0.0693909	-0.163827	NA	A0A2K3D023	A0A2K3D023_CHLRE	Uncharacterized protein	CHLRE_13g576760v5	372	NA	NA	NA	NA	NA	NA	NA	NA	NA	NA	NA	NA	NA	NA	NA	NA	NA	NA
A0A2K3E076	12.0868	12.0801	12.097	11.9838	11.9372	11.9156	11.8655	11.9165	0.0714874	-0.153243	NA	A0A2K3E076	A0A2K3E076_CHLRE	Elongation factor G, chloroplastic (cEF-G)	CHLRE_02g076250v5	776	NA	NA	NA	NA	NA	chloroplast [GO:0009507]	GTPase activity [GO:0003924]; GTP binding [GO:0005525]; translation elongation factor activity [GO:0003746]	SUBCELLULAR LOCATION: Plastid, chloroplast {ECO:0000256|HAMAP-Rule:MF_03063}.	NA	NA	NA	NA	NA	NA	PF00679;PF03764;PF00009;PF03144;	PATHWAY: Protein biosynthesis; polypeptide chain elongation. {ECO:0000256|HAMAP-Rule:MF_03063}.	IPR030848;IPR009022;IPR035647;IPR035649;IPR000640;IPR004161;IPR031157;IPR027417;IPR020568;IPR014721;IPR005225;IPR000795;IPR009000;IPR004540;IPR005517;	NA
A0A2K3DFI1	10.9924	10.9895	11.0392	11.0527	11.0963	11.1614	11.1218	11.1696	0.0714874	0.118858	NA	A0A2K3DFI1	A0A2K3DFI1_CHLRE	Uncharacterized protein	CHLRE_09g409100v5	295	NA	NA	NA	NA	uroporphyrinogen III biosynthetic process [GO:0006780]	chloroplast [GO:0009507]	uroporphyrinogen-III synthase activity [GO:0004852]	NA	NA	NA	NA	NA	NA	NA	PF02602;	NA	IPR036108;IPR003754;	NA
A0A2K3DMK8	10.5808	10.5962	10.562	10.4902	10.4119	10.4323	10.4318	10.4528	0.0714874	-0.12504	NA	A0A2K3DMK8	A0A2K3DMK8_CHLRE	Uncharacterized protein	CHLRE_06g258700v5	946	NA	NA	NA	NA	NA	NA	ATP binding [GO:0005524]; catalytic activity [GO:0003824]; metal ion binding [GO:0046872]	NA	NA	NA	NA	NA	NA	NA	PF00289;PF00364;PF02786;PF00682;PF02436;	NA	IPR013785;IPR011761;IPR005481;IPR001882;IPR011764;IPR000089;IPR003379;IPR005479;IPR000891;IPR011054;IPR011053;	NA
A8JDA7	11.5501	11.4259	11.5318	11.4191	11.3458	11.2	11.2194	11.2471	0.0826652	-0.228668	NA	A8JDA7	A8JDA7_CHLRE	Biotin carboxyl carrier protein of acetyl-CoA carboxylase	BCC1 CHLRE_17g715250v5 CHLREDRAFT_185478	228	NA	NA	NA	NA	fatty acid biosynthetic process [GO:0006633]	acetyl-CoA carboxylase complex [GO:0009317]; chloroplast [GO:0009507]	acetyl-CoA carboxylase activity [GO:0003989]	SUBCELLULAR LOCATION: Plastid, chloroplast {ECO:0000256|RuleBase:RU364072}.	NA	NA	3055.EDO98131;	cre:CHLREDRAFT_185478;	5725945;	K02160;	PF00364;	PATHWAY: Lipid metabolism; fatty acid biosynthesis. {ECO:0000256|RuleBase:RU364072}.	IPR001249;IPR001882;IPR000089;IPR011053;	NA
A0A2K3CVP8	9.94525	10.0217	10.0085	10.0277	9.58481	9.84267	9.69023	9.76529	0.0826652	-0.280025	NA	A0A2K3CVP8	A0A2K3CVP8_CHLRE	Uncharacterized protein	CHLRE_16g671950v5	473	NA	NA	NA	NA	NA	NA	NA	NA	NA	NA	NA	NA	NA	NA	NA	NA	IPR035901;IPR004480;	NA
A0A2K3E7M7	9.01475	8.96529	8.9204	9.20585	9.37984	9.44164	9.27575	9.46409	0.0826652	0.363755	NA	A0A2K3E7M7	A0A2K3E7M7_CHLRE	Uncharacterized protein	CHLRE_01g044600v5	1441	NA	NA	NA	NA	lipid transport [GO:0006869]	integral component of membrane [GO:0016021]	lipid binding [GO:0008289]	NA	NA	NA	NA	NA	NA	NA	PF17047;	NA	IPR031468;IPR039010;	NA
A0A2K3CZ88	10.9123	10.8744	10.9276	10.9181	10.8065	10.798	10.7217	10.6805	0.0826652	-0.156426	NA	A0A2K3CZ88	A0A2K3CZ88_CHLRE	Adenylosuccinate lyase (ASL) (EC 4.3.2.2) (Adenylosuccinase)	CHLRE_13g565450v5	523	NA	NA	CATALYTIC ACTIVITY: ; Reaction=(2S)-2-[5-amino-1-(5-phospho-beta-D-ribosyl)imidazole-4-carboxamido]succinate = 5-amino-1-(5-phospho-beta-D-ribosyl)imidazole-4-carboxamide + fumarate; Xref=Rhea:RHEA:23920, ChEBI:CHEBI:29806, ChEBI:CHEBI:58443, ChEBI:CHEBI:58475; EC=4.3.2.2; Evidence={ECO:0000256|RuleBase:RU361172};; CATALYTIC ACTIVITY: ; Reaction=N(6)-(1,2-dicarboxyethyl)-AMP = AMP + fumarate; Xre…	NA	'de novo' AMP biosynthetic process [GO:0044208]; 'de novo' IMP biosynthetic process [GO:0006189]	NA	(S)-2-(5-amino-1-(5-phospho-D-ribosyl)imidazole-4-carboxamido)succinate AMP-lyase (fumarate-forming) activity [GO:0070626]; N6-(1,2-dicarboxyethyl)AMP AMP-lyase (fumarate-forming) activity [GO:0004018]	NA	NA	NA	NA	NA	NA	NA	PF08328;PF00206;	PATHWAY: Purine metabolism; AMP biosynthesis via de novo pathway; AMP from IMP: step 2/2. {ECO:0000256|RuleBase:RU361172}.; PATHWAY: Purine metabolism; IMP biosynthesis via de novo pathway; 5-amino-1-(5-phospho-D-ribosyl)imidazole-4-carboxamide from 5-amino-1-(5-phospho-D-ribosyl)imidazole-4-carboxylate: step 2/2. {ECO:0000256|RuleBase:RU361172}.	IPR024083;IPR020557;IPR000362;IPR022761;IPR008948;IPR004769;IPR013539;	NA
A8J597	12.6383	12.7453	12.6376	12.7215	12.5695	12.534	12.4794	12.4737	0.0837371	-0.171518	NA	A8J597	A8J597_CHLRE	Ribosomal protein L12	RPL12 CHLRE_12g528750v5 CHLREDRAFT_138697	166	NA	NA	NA	NA	ribosomal large subunit assembly [GO:0000027]; translation [GO:0006412]	cytosolic large ribosomal subunit [GO:0022625]; large ribosomal subunit [GO:0015934]	large ribosomal subunit rRNA binding [GO:0070180]; rRNA binding [GO:0019843]; structural constituent of ribosome [GO:0003735]	NA	NA	NA	3055.EDP00664;	cre:CHLREDRAFT_138697;	5722438;	K02870;	PF00298;PF03946;	NA	IPR000911;IPR036796;IPR020783;IPR036769;IPR020785;IPR020784;	NA
A0A2K3E6S5	11.5075	11.4568	11.5779	11.4727	11.3964	11.3601	11.3635	11.3576	0.0837371	-0.134321	NA	A0A2K3E6S5	A0A2K3E6S5_CHLRE	Uncharacterized protein	CHLRE_01g031100v5	334	NA	NA	NA	NA	NA	NA	NA	NA	NA	NA	NA	NA	NA	NA	PF00595;	NA	IPR001478;IPR011990;	NA
A8IMV0	9.71225	9.66192	9.67929	9.65278	9.54713	9.48595	9.37331	9.52627	0.0837371	-0.19339	NA	A8IMV0	A8IMV0_CHLRE	Predicted protein	CHLRE_06g307200v5 CHLREDRAFT_183139	94	NA	NA	NA	NA	negative regulation of protein dephosphorylation [GO:0035308]	cytoplasm [GO:0005737]	protein phosphatase inhibitor activity [GO:0004864]	NA	NA	NA	NA	cre:CHLREDRAFT_183139;	5716863;	NA	PF04667;	NA	IPR006760;	NA
A8HQ77	9.12366	9.04874	8.99619	9.07919	8.90135	8.88105	8.8108	8.71467	0.0840554	-0.234978	NA	A8HQ77	A8HQ77_CHLRE	Predicted protein	CHLRE_01g026600v5 CHLREDRAFT_129070	158	ACT_SITE 95 95 Glycyl thioester intermediate. {ECO:0000256|PROSITE-ProRule:PRU10133}.	NA	NA	NA	postreplication repair [GO:0006301]; protein K63-linked ubiquitination [GO:0070534]	nucleus [GO:0005634]	ATP binding [GO:0005524]; ubiquitin conjugating enzyme activity [GO:0061631]	NA	NA	NA	3055.EDP09748;	cre:CHLREDRAFT_129070;	5715298;	K10580;	PF00179;	NA	IPR000608;IPR023313;IPR016135;	NA
A8HQ81	11.2811	11.1748	11.2469	11.1974	11.0457	11.094	11.1308	11.0799	0.089032	-0.137453	NA	A8HQ81	A8HQ81_CHLRE	Ribosomal protein L11	RPL11 CHLRE_01g027000v5 CHLREDRAFT_195587	178	NA	NA	NA	NA	ribosomal large subunit assembly [GO:0000027]; translation [GO:0006412]	cytosolic large ribosomal subunit [GO:0022625]	structural constituent of ribosome [GO:0003735]	NA	NA	NA	3055.EDP09751;	cre:CHLREDRAFT_195587;	5715302;	K02868;	PF00281;PF00673;	NA	IPR002132;IPR031309;IPR022803;IPR031310;	NA
A8IUV7	12.9706	12.9819	12.9459	12.9267	12.8572	12.8275	12.8138	12.7152	0.089032	-0.152866	NA	A8IUV7	A8IUV7_CHLRE	60S ribosomal protein L13	RPL13 CHLRE_14g630100v5 CHLREDRAFT_129809	218	NA	NA	NA	NA	translation [GO:0006412]	cytosolic large ribosomal subunit [GO:0022625]	structural constituent of ribosome [GO:0003735]	NA	NA	NA	3055.EDP03689;	cre:CHLREDRAFT_129809;	5718254;	K02873;	PF01294;	NA	IPR001380;IPR018256;	NA
A0A2K3E0C1	10.7553	10.7341	10.6905	10.791	10.6525	10.6148	10.6359	10.575	0.089032	-0.123208	NA	A0A2K3E0C1	A0A2K3E0C1_CHLRE	Uncharacterized protein	CHLRE_02g077800v5	813	NA	NA	NA	NA	NA	NA	NA	NA	NA	NA	NA	NA	NA	NA	NA	NA	NA	NA
A0A2K3CWF7	11.1341	11.3336	11.3245	11.2819	11.0457	10.9527	11.0767	10.9241	0.089032	-0.268742	NA	A0A2K3CWF7	A0A2K3CWF7_CHLRE	Uncharacterized protein	CHLRE_15g635600v5	201	NA	NA	NA	NA	NA	nascent polypeptide-associated complex [GO:0005854]	NA	NA	NA	NA	NA	NA	NA	NA	PF01849;	NA	IPR016641;IPR038187;IPR002715;	NA
A0A2K3DAE3	6.14499	6.06448	6.38489	5.98486	6.5302	6.55567	6.85076	6.75657	0.089032	0.528496	NA	A0A2K3DAE3	A0A2K3DAE3_CHLRE	Uncharacterized protein	CHLRE_10g439550v5	421	NA	NA	NA	NA	NA	NA	NA	NA	NA	NA	NA	NA	NA	NA	PF07534;	NA	IPR006571;	NA
A0A2K3DX78	6.15455	5.7153	6.1654	6.13409	3.85901	4.50802	5.2651	3.65447	0.089032	-1.72068	NA	A0A2K3DX78	A0A2K3DX78_CHLRE	Uncharacterized protein	CHLRE_03g172950v5	525	NA	NA	NA	NA	pseudouridine synthesis [GO:0001522]; RNA processing [GO:0006396]	NA	pseudouridine synthase activity [GO:0009982]; RNA binding [GO:0003723]	NA	NA	NA	NA	NA	NA	NA	PF08068;PF01472;PF16198;PF01509;	NA	IPR012960;IPR020103;IPR002501;IPR002478;IPR015947;IPR004802;IPR032819;IPR004521;	NA
P36437	8.50393	8.52036	8.46279	8.44102	8.38777	8.34666	8.38963	8.30017	0.089032	-0.125968	NA	P36437	CHLB_CHLRE	Light-independent protochlorophyllide reductase subunit B (DPOR subunit B) (LI-POR subunit B) (EC 1.3.7.7)	chlB	687	ACT_SITE 441 441 Proton donor. {ECO:0000255|HAMAP-Rule:MF_00353}.	NA	CATALYTIC ACTIVITY: ; Reaction=2 ADP + chlorophyllide a + oxidized 2[4Fe-4S]-[ferredoxin] + 2 phosphate = 2 ATP + 2 H2O + protochlorophyllide a + reduced 2[4Fe-4S]-[ferredoxin]; Xref=Rhea:RHEA:28202, Rhea:RHEA-COMP:10002, Rhea:RHEA-COMP:10004, ChEBI:CHEBI:15377, ChEBI:CHEBI:30616, ChEBI:CHEBI:33722, ChEBI:CHEBI:33723, ChEBI:CHEBI:43474, ChEBI:CHEBI:83348, ChEBI:CHEBI:83350, ChEBI:CHEBI:456216; EC…	METAL 36 36 Iron-sulfur (4Fe-4S); shared with heterodimeric partner. {ECO:0000255|HAMAP-Rule:MF_00353}.	light-independent chlorophyll biosynthetic process [GO:0036068]; photosynthesis, dark reaction [GO:0019685]	chloroplast [GO:0009507]	4 iron, 4 sulfur cluster binding [GO:0051539]; ATP binding [GO:0005524]; metal ion binding [GO:0046872]; oxidoreductase activity, acting on iron-sulfur proteins as donors [GO:0016730]; oxidoreductase activity, acting on the CH-CH group of donors, iron-sulfur protein as acceptor [GO:0016636]	SUBCELLULAR LOCATION: Plastid, chloroplast.	NA	NA	3055.DAA00906;	cre:ChreCp003;	2716966;	K04039;	PF00148;PF08369;	PATHWAY: Porphyrin-containing compound metabolism; chlorophyll biosynthesis (light-independent). {ECO:0000255|HAMAP-Rule:MF_00353}.	IPR000510;IPR013580;IPR005969;	NA
A8IVR6	10.2282	10.1205	10.0508	10.0903	9.96388	9.95402	9.92661	9.87965	0.089032	-0.191403	NA	A8IVR6	A8IVR6_CHLRE	Pyruvate kinase (EC 2.7.1.40)	PYK1 CHLRE_12g533550v5 CHLREDRAFT_136854	508	NA	NA	CATALYTIC ACTIVITY: ; Reaction=ATP + pyruvate = ADP + H(+) + phosphoenolpyruvate; Xref=Rhea:RHEA:18157, ChEBI:CHEBI:15361, ChEBI:CHEBI:15378, ChEBI:CHEBI:30616, ChEBI:CHEBI:58702, ChEBI:CHEBI:456216; EC=2.7.1.40; Evidence={ECO:0000256|RuleBase:RU000504};	NA	cellular response to insulin stimulus [GO:0032869]; glycolytic process [GO:0006096]	cytoplasm [GO:0005737]	kinase activity [GO:0016301]; magnesium ion binding [GO:0000287]; potassium ion binding [GO:0030955]; pyruvate kinase activity [GO:0004743]	NA	NA	NA	3055.EDP03577;	cre:CHLREDRAFT_136854;	5718533;	K00873;	PF00224;PF02887;	PATHWAY: Carbohydrate degradation; glycolysis; pyruvate from D-glyceraldehyde 3-phosphate: step 5/5. {ECO:0000256|RuleBase:RU000504}.	IPR001697;IPR015813;IPR040442;IPR011037;IPR018209;IPR015793;IPR015795;IPR036918;IPR015806;	NA
A0A2K3DVJ7	12.1278	12.0716	12.0438	12.1205	11.972	11.9711	11.9277	11.8447	0.089032	-0.162021	NA	A0A2K3DVJ7	A0A2K3DVJ7_CHLRE	Citrate synthase (EC 2.3.3.16)	CHLRE_03g149100v5	495	ACT_SITE 346 346 {ECO:0000256|PIRSR:PIRSR001369-1}.; ACT_SITE 403 403 {ECO:0000256|PIRSR:PIRSR001369-1}.	NA	CATALYTIC ACTIVITY: ; Reaction=acetyl-CoA + H2O + oxaloacetate = citrate + CoA + H(+); Xref=Rhea:RHEA:16845, ChEBI:CHEBI:15377, ChEBI:CHEBI:15378, ChEBI:CHEBI:16452, ChEBI:CHEBI:16947, ChEBI:CHEBI:57287, ChEBI:CHEBI:57288; EC=2.3.3.16; Evidence={ECO:0000256|PIRNR:PIRNR001369};	NA	tricarboxylic acid cycle [GO:0006099]	NA	transferase activity, transferring acyl groups, acyl groups converted into alkyl on transfer [GO:0046912]	NA	NA	NA	NA	NA	NA	NA	PF00285;	NA	IPR016142;IPR016143;IPR002020;IPR019810;IPR024176;IPR036969;	NA
A8J746	9.55972	9.62625	9.66509	9.65716	9.80609	9.76212	9.91774	9.77992	0.0904672	0.189413	NA	A8J746	A8J746_CHLRE	Peptidylprolyl isomerase (EC 5.2.1.8)	FKB15-1 CHLRE_11g479050v5 CHLREDRAFT_35439	143	NA	NA	CATALYTIC ACTIVITY: ; Reaction=[protein]-peptidylproline (omega=180) = [protein]-peptidylproline (omega=0); Xref=Rhea:RHEA:16237, Rhea:RHEA-COMP:10747, Rhea:RHEA-COMP:10748, ChEBI:CHEBI:83833, ChEBI:CHEBI:83834; EC=5.2.1.8; Evidence={ECO:0000256|PROSITE-ProRule:PRU00277};	NA	chaperone-mediated protein folding [GO:0061077]; protein peptidyl-prolyl isomerization [GO:0000413]	cytoplasm [GO:0005737]	peptidyl-prolyl cis-trans isomerase activity [GO:0003755]	NA	NA	NA	3055.EDP00255;	cre:CHLREDRAFT_35439;	5722904;	K09569;	PF00254;	NA	IPR023566;IPR001179;	NA
A0A2K3DAY3	8.51615	8.43525	8.43112	8.39723	8.18636	8.35188	8.25006	8.21877	0.0913667	-0.193166	NA	A0A2K3DAY3	A0A2K3DAY3_CHLRE	Uncharacterized protein	CHLRE_10g447100v5	253	NA	NA	NA	NA	NA	mitochondrial matrix [GO:0005759]	NA	NA	NA	NA	NA	NA	NA	NA	PF02330;	NA	IPR003428;IPR036561;	NA
A0A2K3CSH6	9.36795	9.47698	9.3886	9.45247	9.01954	9.26671	9.17902	8.99125	0.0913667	-0.30737	NA	A0A2K3CSH6	A0A2K3CSH6_CHLRE	Uncharacterized protein	CHLRE_16g691800v5	635	NA	NA	NA	NA	NA	NA	FMN binding [GO:0010181]	NA	NA	NA	NA	NA	NA	NA	PF01613;PF00753;	NA	IPR002563;IPR008254;IPR029039;IPR001279;IPR036866;IPR012349;	NA
A8J7P4	10.3443	10.2944	10.1504	10.1474	9.91501	9.99561	10.0436	9.98997	0.0913667	-0.248082	NA	A8J7P4	A8J7P4_CHLRE	Predicted protein	CHLRE_03g153450v5 CHLREDRAFT_158786	146	NA	NA	NA	NA	NA	NA	NA	NA	NA	NA	3055.EDP00218;	cre:CHLREDRAFT_158786;	5723103;	NA	NA	NA	NA	NA
A8IW09	11.1713	11.1737	11.2062	11.2385	11.0349	11.0596	11.131	10.9951	0.0913667	-0.142298	NA	A8IW09	A8IW09_CHLRE	Peptidylprolyl isomerase (EC 5.2.1.8)	FKB16-3 CHLRE_12g530300v5 CHLREDRAFT_79446	208	NA	NA	CATALYTIC ACTIVITY: ; Reaction=[protein]-peptidylproline (omega=180) = [protein]-peptidylproline (omega=0); Xref=Rhea:RHEA:16237, Rhea:RHEA-COMP:10747, Rhea:RHEA-COMP:10748, ChEBI:CHEBI:83833, ChEBI:CHEBI:83834; EC=5.2.1.8; Evidence={ECO:0000256|PROSITE-ProRule:PRU00277};	NA	NA	chloroplast stroma [GO:0009570]; chloroplast thylakoid lumen [GO:0009543]	peptidyl-prolyl cis-trans isomerase activity [GO:0003755]	NA	NA	NA	3055.EDP03498;	cre:CHLREDRAFT_79446;	5718598;	K01802;	PF00254;	NA	IPR001179;IPR006311;	NA
A8I5S5	10.0831	10.0358	10.0349	10.1661	9.96465	9.91598	9.84237	9.90439	0.0913667	-0.173139	NA	A8I5S5	A8I5S5_CHLRE	Predicted protein	CHLRE_05g247950v5 CHLREDRAFT_187415	207	NA	NA	NA	NA	NA	NA	NA	NA	NA	NA	3055.EDP07197;	cre:CHLREDRAFT_187415;	5726317;	NA	NA	NA	NA	NA
A8IVJ7	10.7376	10.8209	10.8353	10.6983	10.4117	10.5919	10.6087	10.5066	0.0913667	-0.243303	NA	A8IVJ7	A8IVJ7_CHLRE	NADH:ubiquinone oxidoreductase 76 kDa subunit	NUOS1 CHLRE_12g535950v5 CHLREDRAFT_79362	733	NA	NA	NA	NA	ATP synthesis coupled electron transport [GO:0042773]; cellular respiration [GO:0045333]	mitochondrial respiratory chain complex I [GO:0005747]; plasma membrane respiratory chain complex I [GO:0045272]	4 iron, 4 sulfur cluster binding [GO:0051539]; electron transfer activity [GO:0009055]; NADH dehydrogenase (ubiquinone) activity [GO:0008137]	NA	NA	NA	3055.EDP03454;	cre:CHLREDRAFT_79362;	5718491;	K03934;	PF00384;PF10588;PF09326;	NA	IPR036010;IPR001041;IPR006656;IPR006963;IPR000283;IPR010228;IPR019574;IPR015405;	NA
Q84X75	11.9084	11.963	11.9087	11.9013	11.8175	11.865	11.7853	11.7682	0.0913667	-0.111357	NA	Q84X75	Q84X75_CHLRE	CR051 protein (Predicted protein)	CHLRE_03g172000v5 CHLREDRAFT_114298	322	NA	NA	NA	NA	fatty acid biosynthetic process [GO:0006633]	NA	3-oxoacyl-[acyl-carrier-protein] reductase (NADPH) activity [GO:0004316]; NAD binding [GO:0051287]	NA	NA	NA	3055.EDP06155;	cre:CHLREDRAFT_114298;	5728920;	K00059;	NA	NA	IPR011284;IPR036291;IPR020904;IPR002347;	NA
A8JHU6	10.4092	10.2873	10.3837	10.3341	10.2125	10.0949	10.1999	10.2185	0.0913667	-0.172133	NA	A8JHU6	A8JHU6_CHLRE	Geranylgeranyl diphosphate synthase	GGPS CHLRE_12g484200v5 CHLREDRAFT_195038	345	NA	NA	NA	NA	isoprenoid biosynthetic process [GO:0008299]	NA	transferase activity [GO:0016740]	NA	NA	NA	3055.EDO96545;	cre:CHLREDRAFT_195038;	5728730;	K13789;	PF00348;	NA	IPR008949;IPR000092;IPR033749;	NA
A0A2K3CQW3	9.28693	9.28216	9.22124	9.24046	9.17825	9.19411	9.15997	9.12773	0.0913667	-0.092685	NA	A0A2K3CQW3	A0A2K3CQW3_CHLRE	Uncharacterized protein	CHLRE_17g729800v5	422	NA	NA	NA	NA	NA	integral component of membrane [GO:0016021]	membrane insertase activity [GO:0032977]	SUBCELLULAR LOCATION: Membrane {ECO:0000256|RuleBase:RU003945}; Multi-pass membrane protein {ECO:0000256|RuleBase:RU003945}.	NA	NA	NA	NA	NA	NA	PF02096;	NA	IPR028055;IPR001708;	NA
A0A2K3D047	7.72443	7.36846	7.43998	7.57831	7.82176	7.9013	7.87786	7.97322	0.0913667	0.365738	NA	A0A2K3D047	A0A2K3D047_CHLRE	Uncharacterized protein	CHLRE_13g577950v5	216	NA	NA	NA	NA	vacuolar transport [GO:0007034]	NA	NA	NA	NA	NA	NA	NA	NA	NA	PF03357;	NA	IPR005024;	NA
A8J4I2	7.65629	7.14082	7.72998	7.43381	8.08205	7.95718	8.17908	8.18368	0.0913667	0.610272	NA	A8J4I2	A8J4I2_CHLRE	SR protein factor	RSZ22 CHLRE_09g408200v5 CHLREDRAFT_195845	200	NA	NA	NA	NA	mRNA cis splicing, via spliceosome [GO:0045292]; regulation of alternative mRNA splicing, via spliceosome [GO:0000381]	nuclear speck [GO:0016607]	RNA binding [GO:0003723]; zinc ion binding [GO:0008270]	NA	NA	NA	3055.EDP00877;	cre:CHLREDRAFT_195845;	5722273;	K12896;	PF00076;PF00098;	NA	IPR012677;IPR035979;IPR000504;IPR001878;IPR036875;	NA
P00877	16.4289	16.32	16.2863	16.3756	16.2122	16.2394	16.2039	16.1902	0.0913667	-0.141274	NA	P00877	RBL_CHLRE	Ribulose bisphosphate carboxylase large chain (RuBisCO large subunit) (EC 4.1.1.39)	rbcL	475	ACT_SITE 175 175 Proton acceptor.; ACT_SITE 294 294 Proton acceptor.	BINDING 123 123 Substrate; in homodimeric partner.; BINDING 173 173 Substrate.; BINDING 177 177 Substrate.; BINDING 295 295 Substrate.; BINDING 327 327 Substrate.; BINDING 379 379 Substrate.	CATALYTIC ACTIVITY: ; Reaction=2 3-phospho-D-glycerate + 2 H(+) = CO2 + D-ribulose 1,5-bisphosphate + H2O; Xref=Rhea:RHEA:23124, ChEBI:CHEBI:15377, ChEBI:CHEBI:15378, ChEBI:CHEBI:16526, ChEBI:CHEBI:57870, ChEBI:CHEBI:58272; EC=4.1.1.39;; CATALYTIC ACTIVITY: ; Reaction=D-ribulose 1,5-bisphosphate + O2 = 2-phosphoglycolate + 3-phospho-D-glycerate + 2 H(+); Xref=Rhea:RHEA:36631, ChEBI:CHEBI:15378, C…	METAL 201 201 Magnesium; via carbamate group. {ECO:0000269|PubMed:11641402, ECO:0000269|PubMed:11866526}.; METAL 203 203 Magnesium. {ECO:0000269|PubMed:11641402, ECO:0000269|PubMed:11866526}.; METAL 204 204 Magnesium. {ECO:0000269|PubMed:11641402, ECO:0000269|PubMed:11866526}.	photorespiration [GO:0009853]; reductive pentose-phosphate cycle [GO:0019253]	chloroplast [GO:0009507]	magnesium ion binding [GO:0000287]; monooxygenase activity [GO:0004497]; ribulose-bisphosphate carboxylase activity [GO:0016984]	SUBCELLULAR LOCATION: Plastid, chloroplast.	DISULFID 247 247 Interchain; in linked form. {ECO:0000269|PubMed:11641402, ECO:0000269|PubMed:11866526}.	PTM: The disulfide bond which can form between Cys-247 in the large chain dimeric partners within the hexadecamer appears to be associated with oxidative stress and protein turnover (By similarity). The disulfide bond reported in 1IR2 may be the result of oxidation during crystallization. {ECO:0000250|UniProtKB:P11383, ECO:0000305}.; PTM: The electron density found in the position of Thr-471 (Pub…	3055.DAA00950;	cre:ChreCp049;	2717040;	K01601;	PF00016;PF02788;	NA	IPR033966;IPR020878;IPR000685;IPR036376;IPR017443;IPR036422;IPR020888;	NA
A8HSU7	12.4738	12.4118	12.3879	12.5263	12.3114	12.2329	12.3322	12.2691	0.0913667	-0.163557	NA	A8HSU7	A8HSU7_CHLRE	Ribosomal protein S16	RPS16 CHLRE_13g573351v5 CHLREDRAFT_195606	142	NA	NA	NA	NA	maturation of SSU-rRNA from tricistronic rRNA transcript (SSU-rRNA, 5.8S rRNA, LSU-rRNA) [GO:0000462]; translation [GO:0006412]	cytosolic small ribosomal subunit [GO:0022627]	RNA binding [GO:0003723]; structural constituent of ribosome [GO:0003735]	NA	NA	NA	3055.EDP08749;	cre:CHLREDRAFT_195606;	5719183;	K02960;	PF00380;	NA	IPR020568;IPR014721;IPR000754;IPR020574;	NA
A8JAC5	9.651	9.60858	9.59165	9.66272	9.76482	9.73523	9.6961	9.70762	0.0913667	0.0974572	NA	A8JAC5	A8JAC5_CHLRE	4-diphosphocytidyl-2C-methyl-D-erythritol synthase (EC 2.7.7.60)	CMS CHLRE_16g679669v5 CHLREDRAFT_196604	319	NA	NA	NA	NA	isoprenoid biosynthetic process [GO:0008299]	chloroplast stroma [GO:0009570]	2-C-methyl-D-erythritol 4-phosphate cytidylyltransferase activity [GO:0050518]	NA	NA	NA	3055.EDO99224;	cre:CHLREDRAFT_196604;	5724440;	K00991;	PF01128;	NA	IPR001228;IPR034683;IPR029044;	NA
A8ISZ1	11.629	11.6133	11.6247	11.6583	11.7037	11.6803	11.6689	11.7146	0.0913667	0.0605594	NA	A8ISZ1	A8ISZ1_CHLRE	Elongation factor EF-3	CHLRE_04g222700v5 CHLREDRAFT_145770	1053	NA	NA	NA	NA	NA	NA	ATPase activity [GO:0016887]; ATP binding [GO:0005524]; translation elongation factor activity [GO:0003746]	NA	NA	NA	3055.EDP04237;	cre:CHLREDRAFT_145770;	5717777;	K03235;	PF00005;	NA	IPR003593;IPR003439;IPR017871;IPR011989;IPR016024;IPR000953;IPR015688;IPR021133;IPR027417;IPR034085;	NA
A8I3Q0	9.51183	9.31777	9.35595	9.49409	9.63741	9.68381	9.64588	9.59417	0.0934081	0.220409	NA	A8I3Q0	A8I3Q0_CHLRE	Flagellar associated protein, transcriptional coactivator-like protein	FAP280 CHLRE_02g108450v5 CHLREDRAFT_76570	139	NA	NA	NA	NA	NA	motile cilium [GO:0031514]; nucleus [GO:0005634]	sequence-specific DNA binding [GO:0043565]	NA	NA	NA	3055.EDP07421;	cre:CHLREDRAFT_76570;	5725276;	K03627;	PF01381;PF08523;	NA	IPR001387;IPR010982;IPR013729;	NA
A8I9S9	9.82795	9.75734	9.80278	9.69957	9.6086	9.63918	9.67939	9.58714	0.100666	-0.143335	NA	A8I9S9	A8I9S9_CHLRE	Uroporphyrinogen decarboxylase (EC 4.1.1.37)	UROD3 CHLRE_02g073700v5 CHLREDRAFT_195818	398	NA	NA	CATALYTIC ACTIVITY: ; Reaction=4 H(+) + uroporphyrinogen III = 4 CO2 + coproporphyrinogen III; Xref=Rhea:RHEA:19865, ChEBI:CHEBI:15378, ChEBI:CHEBI:16526, ChEBI:CHEBI:57308, ChEBI:CHEBI:57309; EC=4.1.1.37; Evidence={ECO:0000256|RuleBase:RU000554};	NA	heme biosynthetic process [GO:0006783]; protoporphyrinogen IX biosynthetic process [GO:0006782]	cytosol [GO:0005829]	uroporphyrinogen decarboxylase activity [GO:0004853]	NA	NA	NA	3055.EDP06796;	cre:CHLREDRAFT_195818;	5727164;	NA	PF01208;	PATHWAY: Porphyrin-containing compound metabolism; protoporphyrin-IX biosynthesis; coproporphyrinogen-III from 5-aminolevulinate: step 4/4. {ECO:0000256|RuleBase:RU000554}.	IPR038071;IPR006361;IPR000257;	NA
A0A2K3DI00	7.45628	7.55597	7.64199	7.99165	8.21225	8.22005	8.09018	8.12349	0.100666	0.50002	NA	A0A2K3DI00	A0A2K3DI00_CHLRE	Uncharacterized protein	CHLRE_08g380300v5	203	NA	NA	NA	NA	NA	NA	peptide-methionine (S)-S-oxide reductase activity [GO:0008113]	NA	NA	NA	NA	NA	NA	NA	PF01625;	NA	IPR002569;IPR036509;	NA
A0A2K3DSB1	7.11335	7.30361	7.2312	7.20172	7.02764	7.00379	7.08301	6.9614	0.100666	-0.193511	NA	A0A2K3DSB1	A0A2K3DSB1_CHLRE	Uncharacterized protein	CHLRE_05g244800v5	642	NA	NA	NA	NA	mitochondrial respiratory chain complex I assembly [GO:0032981]	chloroplast stroma [GO:0009570]; vacuole [GO:0005773]	NA	NA	NA	NA	NA	NA	NA	NA	PF08547;PF13460;	NA	IPR008979;IPR016040;IPR036291;IPR013857;IPR039131;	NA
A8IRT6	9.7598	9.66058	9.64722	9.58165	9.54296	9.48833	9.41527	9.45494	0.102604	-0.186938	NA	A8IRT6	A8IRT6_CHLRE	Seryl-trna synthetase	SERRS2 CHLRE_03g189400v5 CHLREDRAFT_206186	472	NA	NA	NA	NA	response to cadmium ion [GO:0046686]; seryl-tRNA aminoacylation [GO:0006434]	cytoplasm [GO:0005737]; cytosol [GO:0005829]	ATP binding [GO:0005524]; serine-tRNA ligase activity [GO:0004828]	NA	NA	NA	3055.EDP04520;	cre:CHLREDRAFT_206186;	5717502;	K01875;	PF02403;PF00587;	NA	IPR002314;IPR006195;IPR002317;IPR015866;IPR033729;IPR010978;	NA
A8IRX5	10.9279	10.8094	10.803	10.8492	10.7559	10.6566	10.5787	10.613	0.102604	-0.196348	NA	A8IRX5	A8IRX5_CHLRE	GTP-binding nuclear protein	RAN1 CHLRE_03g191050v5 CHLREDRAFT_128522	223	NA	NA	NA	NA	protein import into nucleus [GO:0006606]	cytoplasm [GO:0005737]; nucleus [GO:0005634]	GTPase activity [GO:0003924]; GTP binding [GO:0005525]	SUBCELLULAR LOCATION: Nucleus {ECO:0000256|RuleBase:RU363057}.	NA	NA	3055.EDP04368;	cre:CHLREDRAFT_128522;	5717533;	K07936;	PF00071;	NA	IPR027417;IPR002041;IPR005225;IPR001806;	NA
A0A2K3DRT1	11.3693	11.3683	11.3518	11.4276	11.4269	11.5247	11.5095	11.5002	0.105134	0.111085	NA	A0A2K3DRT1	A0A2K3DRT1_CHLRE	Uncharacterized protein	CHLRE_05g233800v5	692	NA	NA	NA	NA	glycyl-tRNA aminoacylation [GO:0006426]	cytoplasm [GO:0005737]	ATP binding [GO:0005524]; glycine-tRNA ligase activity [GO:0004820]	NA	NA	NA	NA	NA	NA	NA	PF03129;PF00587;PF00458;	NA	IPR002314;IPR006195;IPR004154;IPR036621;IPR027031;IPR033731;IPR009068;IPR002315;IPR000738;	NA
A0A2K3E350	11.5553	11.3464	11.452	11.3339	11.6248	11.6053	11.6555	11.6679	0.107469	0.21644	NA	A0A2K3E350	A0A2K3E350_CHLRE	Glutamine synthetase (EC 6.3.1.2)	CHLRE_02g113200v5	503	NA	NA	CATALYTIC ACTIVITY: ; Reaction=ATP + L-glutamate + NH4(+) = ADP + H(+) + L-glutamine + phosphate; Xref=Rhea:RHEA:16169, ChEBI:CHEBI:15378, ChEBI:CHEBI:28938, ChEBI:CHEBI:29985, ChEBI:CHEBI:30616, ChEBI:CHEBI:43474, ChEBI:CHEBI:58359, ChEBI:CHEBI:456216; EC=6.3.1.2; Evidence={ECO:0000256|RuleBase:RU004356};	NA	glutamine biosynthetic process [GO:0006542]	NA	ATP binding [GO:0005524]; glutamate-ammonia ligase activity [GO:0004356]	NA	NA	NA	NA	NA	NA	NA	PF00120;PF03951;	NA	IPR008147;IPR036651;IPR014746;IPR008146;IPR027303;IPR027302;	NA
A8J9W0	10.5626	10.4984	10.4799	10.5081	10.3002	10.416	10.4151	10.2907	0.107547	-0.156745	NA	A8J9W0	A8J9W0_CHLRE	Ribosomal protein L23	RPL23 CHLRE_04g211800v5 CHLREDRAFT_159282	140	NA	NA	NA	NA	translation [GO:0006412]	cytosolic large ribosomal subunit [GO:0022625]	large ribosomal subunit rRNA binding [GO:0070180]; structural constituent of ribosome [GO:0003735]	NA	NA	NA	3055.EDO99405;	cre:CHLREDRAFT_159282;	5724241;	K02894;	PF00238;	NA	IPR036853;IPR000218;	NA
A8JH97	9.32714	9.31129	9.27233	9.29067	9.0281	9.23742	9.11016	9.10355	0.107547	-0.18055	NA	A8JH97	A8JH97_CHLRE	Predicted protein	CHLRE_12g513150v5 CHLREDRAFT_154370	484	NA	NA	NA	NA	regulation of double-strand break repair [GO:2000779]	nucleus [GO:0005634]	histone binding [GO:0042393]	NA	NA	NA	3055.EDO96731;	cre:CHLREDRAFT_154370;	5728511;	K17046;	PF08766;	NA	IPR014876;	NA
A8JDL8	10.7749	10.6721	10.6658	10.7007	10.9005	10.8272	10.7863	10.8535	0.107595	0.138515	NA	A8JDL8	A8JDL8_CHLRE	Predicted protein	CHLRE_12g495850v5 CHLREDRAFT_139865	266	NA	NA	NA	NA	NA	NA	3-hydroxybutyrate dehydrogenase activity [GO:0003858]	NA	NA	NA	3055.EDO97965;	cre:CHLREDRAFT_139865;	5726099;	NA	PF00106;	NA	IPR011294;IPR036291;IPR020904;IPR002347;	NA
A0A2K3D482	9.27831	9.23642	9.26298	9.55953	9.63636	9.64718	9.60114	9.72749	0.10825	0.318733	NA	A0A2K3D482	A0A2K3D482_CHLRE	Uncharacterized protein	CHLRE_12g523150v5	149	NA	NA	NA	NA	protein folding [GO:0006457]	prefoldin complex [GO:0016272]	unfolded protein binding [GO:0051082]	NA	NA	NA	NA	NA	NA	NA	PF02996;	NA	IPR011599;IPR009053;IPR004127;	NA
A8J5U1	8.78103	8.95976	8.84719	8.7004	8.59218	8.61583	8.61708	8.58743	0.10825	-0.218964	NA	A8J5U1	A8J5U1_CHLRE	Predicted protein	CHLRE_12g522350v5 CHLREDRAFT_192647	403	NA	NA	NA	NA	tryptophanyl-tRNA aminoacylation [GO:0006436]	cytoplasm [GO:0005737]	ATP binding [GO:0005524]; tryptophan-tRNA ligase activity [GO:0004830]	NA	NA	NA	3055.EDP00735;	cre:CHLREDRAFT_192647;	5722559;	K01867;	PF00579;	NA	IPR001412;IPR002305;IPR014729;IPR002306;	NA
A8HQI6	8.87076	8.89517	8.9483	8.92867	8.97605	9.08053	8.99965	9.04225	0.10825	0.113895	NA	A8HQI6	A8HQI6_CHLRE	Proteasome subunit alpha type (EC 3.4.25.1)	POA4 CHLRE_01g030850v5 CHLREDRAFT_183620	254	NA	NA	CATALYTIC ACTIVITY: ; Reaction=Cleavage of peptide bonds with very broad specificity.; EC=3.4.25.1; Evidence={ECO:0000256|PROSITE-ProRule:PRU00808, ECO:0000256|RuleBase:RU000551};	NA	proteasomal protein catabolic process [GO:0010498]; proteasomal ubiquitin-independent protein catabolic process [GO:0010499]; proteasome-mediated ubiquitin-dependent protein catabolic process [GO:0043161]	cytoplasm [GO:0005737]; nucleus [GO:0005634]; proteasome core complex [GO:0005839]; proteasome core complex, alpha-subunit complex [GO:0019773]	endopeptidase activity [GO:0004175]; threonine-type endopeptidase activity [GO:0004298]	SUBCELLULAR LOCATION: Cytoplasm {ECO:0000256|RuleBase:RU000551}. Nucleus {ECO:0000256|RuleBase:RU000551, ECO:0000256|SAAS:SAAS00594407}.	NA	NA	3055.EDP09325;	cre:CHLREDRAFT_183620;	5715374;	K02731;	PF00227;PF10584;	NA	IPR029055;IPR023332;IPR000426;IPR001353;	NA
A0A2K3D598	13.0455	13.0546	13.0317	13.0957	12.9506	12.988	12.9801	13.0125	0.10825	-0.0740702	NA	A0A2K3D598	A0A2K3D598_CHLRE	Uncharacterized protein	CHLRE_12g537800v5	239	NA	NA	NA	NA	NA	NA	NA	NA	NA	NA	NA	NA	NA	NA	PF00327;PF08079;	NA	IPR036919;IPR023106;IPR016082;IPR012988;IPR039699;IPR005998;IPR035808;	NA
A0A2K3E3U1	7.98228	7.8238	7.81455	7.94081	7.77697	7.47976	7.50339	7.53376	0.10825	-0.31689	NA	A0A2K3E3U1	A0A2K3E3U1_CHLRE	Uncharacterized protein	CHLRE_02g147302v5	425	NA	NA	NA	NA	aromatic amino acid family biosynthetic process, prephenate pathway [GO:0009095]	chloroplast stroma [GO:0009570]	aspartate-prephenate aminotransferase activity [GO:0033853]; glutamate-prephenate aminotransferase activity [GO:0033854]; L-aspartate:2-oxoglutarate aminotransferase activity [GO:0004069]; pyridoxal phosphate binding [GO:0030170]	NA	NA	NA	NA	NA	NA	NA	PF00155;	NA	IPR004839;IPR004838;IPR015424;IPR015422;IPR015421;	NA
A0A2K3D802	6.85827	6.98706	6.9869	6.79661	7.07103	7.12183	7.24353	7.12792	0.10825	0.23387	NA	A0A2K3D802	A0A2K3D802_CHLRE	Uncharacterized protein	CHLRE_11g467781v5	605	NA	NA	NA	NA	NA	NA	ATPase activity [GO:0016887]; ATP binding [GO:0005524]	NA	NA	NA	NA	NA	NA	NA	PF00005;PF12848;	NA	IPR003593;IPR032781;IPR003439;IPR017871;IPR027417;	NA
A8J8M5	12.1631	12.0894	12.0197	12.1254	11.7831	11.9985	11.8419	11.7113	0.10825	-0.265705	NA	A8J8M5	A8J8M5_CHLRE	Plastid ribosomal protein S5	PRPS5 CHLRE_16g659950v5 CHLREDRAFT_131752	673	NA	NA	NA	NA	translation [GO:0006412]	mitochondrial small ribosomal subunit [GO:0005763]	RNA binding [GO:0003723]; structural constituent of ribosome [GO:0003735]	NA	NA	NA	3055.EDO99741;	cre:CHLREDRAFT_131752;	5723486;	NA	PF00333;PF03719;	NA	IPR000851;IPR005324;IPR020568;IPR014721;IPR013810;IPR018192;	NA
A8I017	10.3514	10.3041	10.3444	10.3574	10.4073	10.5299	10.4386	10.5488	0.10825	0.141818	NA	A8I017	A8I017_CHLRE	Predicted protein	CHLRE_10g452350v5 CHLREDRAFT_187654	153	NA	NA	NA	NA	NA	NA	NA	NA	NA	NA	NA	cre:CHLREDRAFT_187654;	5724076;	NA	NA	NA	NA	NA
A8IDP6	11.8139	11.8542	11.8175	11.9267	11.6048	11.7022	11.7695	11.6353	0.10825	-0.175135	NA	A8IDP6	A8IDP6_CHLRE	Calmodulin	CAM1 CHLRE_03g178150v5 CHLREDRAFT_188144	163	NA	NA	NA	NA	calcium-mediated signaling [GO:0019722]; spindle pole body organization [GO:0051300]	nucleus [GO:0005634]	calcium ion binding [GO:0005509]	NA	NA	NA	3055.EDP06102;	cre:CHLREDRAFT_188144;	5728821;	K02183;	PF13499;	NA	IPR011992;IPR018247;IPR002048;	NA
A0A2K3E625	9.5874	9.79156	9.80116	9.71013	9.30297	9.5565	9.48621	9.40568	0.10825	-0.284722	NA	A0A2K3E625	A0A2K3E625_CHLRE	Uncharacterized protein	CHLRE_01g021251v5	508	NA	NA	NA	NA	arginine biosynthetic process via ornithine [GO:0042450]	NA	argininosuccinate lyase activity [GO:0004056]	NA	NA	NA	NA	NA	NA	NA	PF14698;PF00206;	NA	IPR029419;IPR009049;IPR024083;IPR020557;IPR000362;IPR022761;IPR008948;	NA
A0A2K3D261	9.50653	9.49099	9.39326	9.49133	9.34282	9.39376	9.27694	9.28144	0.10825	-0.146789	NA	A0A2K3D261	A0A2K3D261_CHLRE	Uncharacterized protein	CHLRE_12g490000v5	333	NA	NA	NA	NA	NA	NA	translation initiation factor activity [GO:0003743]	NA	NA	NA	NA	NA	NA	NA	PF07541;PF00575;	NA	IPR012340;IPR022967;IPR003029;IPR024055;IPR024054;IPR011488;	NA
Q75VY7	14.8918	14.7875	14.7873	14.672	14.6293	14.6021	14.6015	14.5152	0.10825	-0.197586	NA	Q75VY7	Q75VY7_CHLRE	Chlorophyll a-b binding protein, chloroplastic	LhcI-4 LHCA8 CHLRE_06g272650v5 CHLREDRAFT_187025	243	NA	NA	NA	NA	photosynthesis, light harvesting in photosystem I [GO:0009768]; protein-chromophore linkage [GO:0018298]; response to cold [GO:0009409]; response to high light intensity [GO:0009644]; response to light stimulus [GO:0009416]; response to low light intensity stimulus [GO:0009645]	chloroplast envelope [GO:0009941]; chloroplast thylakoid membrane [GO:0009535]; integral component of membrane [GO:0016021]; photosystem I antenna complex [GO:0009782]; photosystem II [GO:0009523]; plastoglobule [GO:0010287]	chlorophyll binding [GO:0016168]; pigment binding [GO:0031409]; protein homodimerization activity [GO:0042803]	SUBCELLULAR LOCATION: Plastid, chloroplast thylakoid membrane {ECO:0000256|RuleBase:RU363080, ECO:0000256|SAAS:SAAS00625777}.	NA	NA	3055.EDP08179;	cre:CHLREDRAFT_187025;	5721808;	K08911;	PF00504;	NA	IPR001344;IPR022796;IPR023329;	NA
A8I980	11.6563	11.7552	11.7499	11.6983	11.4771	11.6472	11.5522	11.5067	0.10825	-0.169105	NA	A8I980	A8I980_CHLRE	Delta-aminolevulinic acid dehydratase (EC 4.2.1.24)	ALAD CHLRE_02g091050v5 CHLREDRAFT_186639	390	NA	NA	CATALYTIC ACTIVITY: ; Reaction=2 5-aminolevulinate = H(+) + 2 H2O + porphobilinogen; Xref=Rhea:RHEA:24064, ChEBI:CHEBI:15377, ChEBI:CHEBI:15378, ChEBI:CHEBI:58126, ChEBI:CHEBI:356416; EC=4.2.1.24; Evidence={ECO:0000256|RuleBase:RU000515};	NA	heme biosynthetic process [GO:0006783]	cytosol [GO:0005829]	porphobilinogen synthase activity [GO:0004655]; zinc ion binding [GO:0008270]	NA	NA	NA	3055.EDP06754;	cre:CHLREDRAFT_186639;	5727479;	K01698;	PF00490;	NA	IPR001731;IPR030656;IPR013785;	NA
A0A2K3E8A8	5.46444	5.22273	5.23961	5.6199	5.82196	5.7613	5.69351	5.93383	0.10825	0.415981	NA	A0A2K3E8A8	A0A2K3E8A8_CHLRE	Uncharacterized protein	CHLRE_01g054800v5	1272	NA	NA	NA	NA	NA	cytosol [GO:0005829]	NA	NA	NA	NA	NA	NA	NA	NA	NA	NA	IPR029021;	NA
A8IWL4	9.88864	9.75239	9.90822	9.85796	9.69823	9.64233	9.59972	9.74447	0.10825	-0.180612	NA	A8IWL4	A8IWL4_CHLRE	Eukaryotic translation initiation factor 3 subunit I (eIF3i)	EIF3I CHLRE_03g194400v5 CHLREDRAFT_79571	324	NA	NA	NA	NA	formation of cytoplasmic translation initiation complex [GO:0001732]	eukaryotic 43S preinitiation complex [GO:0016282]; eukaryotic 48S preinitiation complex [GO:0033290]; eukaryotic translation initiation factor 3 complex [GO:0005852]	translation initiation factor activity [GO:0003743]	SUBCELLULAR LOCATION: Cytoplasm {ECO:0000256|HAMAP-Rule:MF_03008, ECO:0000256|SAAS:SAAS00535901}.	NA	NA	3055.EDP03292;	cre:CHLREDRAFT_79571;	5718721;	K03246;	PF00400;	NA	IPR027525;IPR015943;IPR001680;IPR019775;IPR017986;IPR036322;	NA
A8IPQ9	10.2228	10.1996	10.1464	10.2062	10.1494	10.0216	9.99929	10.0177	0.10825	-0.146757	NA	A8IPQ9	A8IPQ9_CHLRE	Calcium-dependent protein kinase 1 (EC 2.7.1.-)	CDPK1 CHLRE_17g705000v5 CHLREDRAFT_128451	613	NA	NA	NA	NA	abscisic acid-activated signaling pathway [GO:0009738]; intracellular signal transduction [GO:0035556]; peptidyl-serine phosphorylation [GO:0018105]; protein autophosphorylation [GO:0046777]	cytoplasm [GO:0005737]; nucleus [GO:0005634]	ATP binding [GO:0005524]; calcium-dependent protein serine/threonine kinase activity [GO:0009931]; calcium ion binding [GO:0005509]; calmodulin binding [GO:0005516]; calmodulin-dependent protein kinase activity [GO:0004683]	NA	NA	NA	3055.EDP04678;	cre:CHLREDRAFT_128451;	5717229;	K13412;	PF00168;PF13499;PF00069;	NA	IPR000008;IPR035892;IPR011992;IPR018247;IPR002048;IPR011009;IPR000719;IPR017441;IPR008271;	NA
A8ICE4	9.24611	9.2843	9.31041	9.21201	9.1729	9.00859	9.14354	9.0748	0.10825	-0.16325	NA	A8ICE4	A8ICE4_CHLRE	Plastid ribosomal protein L11	PRPL11 CHLRE_10g423650v5 CHLREDRAFT_195634	176	NA	NA	NA	NA	ribosomal large subunit assembly [GO:0000027]; translation [GO:0006412]	large ribosomal subunit [GO:0015934]	large ribosomal subunit rRNA binding [GO:0070180]; rRNA binding [GO:0019843]; structural constituent of ribosome [GO:0003735]	NA	NA	NA	3055.EDP06359;	cre:CHLREDRAFT_195634;	5728223;	NA	PF00298;PF03946;	NA	IPR000911;IPR036796;IPR006519;IPR020783;IPR036769;IPR020785;IPR020784;	NA
A2PZC2	13.2846	13.2705	13.3206	13.2179	12.8584	13.127	13.1097	12.9267	0.10825	-0.267952	NA	A2PZC2	A2PZC2_CHLRE	UDP-Glucose:protein transglucosylase (UDP-glucose protein: protein trans glycosylase)	EZY11 UPTG1 CHLRE_13g565800v5 CHLREDRAFT_187866	344	NA	NA	NA	NA	plant-type cell wall biogenesis [GO:0009832]; UDP-L-arabinose metabolic process [GO:0033356]	cytosol [GO:0005829]; Golgi apparatus [GO:0005794]	UDP-arabinopyranose mutase activity [GO:0052691]	NA	NA	NA	3055.EDP08939;	cre:CHLREDRAFT_187866;	5719049;	K13379;	PF03214;	NA	IPR029044;IPR004901;IPR037595;	NA
Q39576	8.5447	8.59995	9.06474	8.53177	8.31993	8.09176	7.79296	7.93316	0.10825	-0.650834	NA	Q39576	Q39576_CHLRE	Histone H1	ch1 HON2 CHLRE_06g275900v5 CHLREDRAFT_58	232	NA	NA	NA	NA	chromosome condensation [GO:0030261]; negative regulation of chromatin silencing [GO:0031936]; negative regulation of DNA recombination [GO:0045910]; nucleosome assembly [GO:0006334]; nucleosome positioning [GO:0016584]; regulation of transcription, DNA-templated [GO:0006355]	nucleosome [GO:0000786]; nucleus [GO:0005634]	double-stranded DNA binding [GO:0003690]; nucleosomal DNA binding [GO:0031492]	SUBCELLULAR LOCATION: Chromosome {ECO:0000256|SAAS:SAAS00569684}. Nucleus {ECO:0000256|RuleBase:RU003894, ECO:0000256|SAAS:SAAS00569685}.	NA	NA	3055.EDP08149;	cre:CHLREDRAFT_58;	5721745;	K11275;	PF00538;	NA	IPR005818;IPR005819;IPR036388;IPR036390;	NA
A8JC30	9.70612	9.69442	9.68278	9.6821	9.58624	9.62772	9.46867	9.48397	0.10825	-0.149706	NA	A8JC30	A8JC30_CHLRE	Sar-type small GTPase	SAR1 CHLRE_11g468300v5 CHLREDRAFT_82091	192	NA	NA	NA	NA	endoplasmic reticulum to Golgi vesicle-mediated transport [GO:0006888]; intracellular protein transport [GO:0006886]; membrane organization [GO:0061024]; positive regulation of protein exit from endoplasmic reticulum [GO:0070863]; regulation of COPII vesicle coating [GO:0003400]; vesicle organization [GO:0016050]	COPII vesicle coat [GO:0030127]; endoplasmic reticulum [GO:0005783]; endoplasmic reticulum exit site [GO:0070971]; Golgi apparatus [GO:0005794]	GTPase activity [GO:0003924]; GTP binding [GO:0005525]	NA	NA	NA	3055.EDO98600;	cre:CHLREDRAFT_82091;	5725046;	K07953;	PF00025;	NA	IPR027417;IPR005225;IPR006689;IPR006687;	NA
A0A2K3D552	10.653	10.736	10.7398	10.6948	10.6204	10.647	10.6127	10.599	0.111208	-0.0861406	NA	A0A2K3D552	A0A2K3D552_CHLRE	Uncharacterized protein	CHLRE_12g535851v5	287	NA	NA	NA	NA	translation [GO:0006412]	large ribosomal subunit [GO:0015934]	RNA binding [GO:0003723]; structural constituent of ribosome [GO:0003735]	NA	NA	NA	NA	NA	NA	NA	PF00181;PF03947;	NA	IPR012340;IPR022666;IPR014722;IPR002171;IPR023672;IPR022669;IPR022671;IPR014726;IPR008991;	NA
Q0ZAI6	12.3883	12.2742	12.3408	12.2883	12.035	12.2213	12.1855	12.1203	0.114012	-0.182351	NA	Q0ZAI6	Q0ZAI6_CHLRE	LciB (Low-CO2-inducible protein)	Pmp1 LCIB CHLRE_10g452800v5 CHLREDRAFT_161422	448	NA	NA	NA	METAL 120 120 Zinc. {ECO:0000213|PDB:5K5W}.; METAL 180 180 Zinc; via tele nitrogen. {ECO:0000213|PDB:5K5W}.; METAL 204 204 Zinc. {ECO:0000213|PDB:5K5W}.	NA	NA	metal ion binding [GO:0046872]	NA	NA	NA	3055.EDP07837;	cre:CHLREDRAFT_161422;	5724080;	NA	NA	NA	NA	NA
Q75VY9	14.2383	14.2901	14.2969	14.2987	13.8334	14.1581	14.0825	13.9361	0.114012	-0.278463	NA	Q75VY9	Q75VY9_CHLRE	Chlorophyll a-b binding protein, chloroplastic	LhcI-2 CHLRE_11g467573v5	267	NA	NA	NA	NA	photosynthesis, light harvesting [GO:0009765]; protein-chromophore linkage [GO:0018298]	chloroplast thylakoid membrane [GO:0009535]; integral component of membrane [GO:0016021]; photosystem I [GO:0009522]; photosystem II [GO:0009523]	chlorophyll binding [GO:0016168]	SUBCELLULAR LOCATION: Plastid, chloroplast thylakoid membrane {ECO:0000256|RuleBase:RU363080, ECO:0000256|SAAS:SAAS00625777}.	NA	NA	NA	NA	NA	NA	PF00504;	NA	IPR001344;IPR022796;IPR023329;	NA
A0A2K3DE61	9.64732	9.62666	9.69965	9.64177	9.42068	9.34247	9.5964	9.43158	0.12003	-0.206063	NA	A0A2K3DE61	A0A2K3DE61_CHLRE	Uncharacterized protein	CHLRE_09g391097v5	173	NA	NA	NA	NA	NA	NA	NA	NA	NA	NA	NA	NA	NA	NA	PF01246;	NA	IPR038630;IPR000988;IPR023442;	NA
A0A2K3DMI5	13.2982	13.2705	13.3338	13.0896	13.0719	12.9836	13.0703	12.9964	0.123249	-0.217486	NA	A0A2K3DMI5	A0A2K3DMI5_CHLRE	Uncharacterized protein	CHLRE_06g258800v5	1259	NA	NA	NA	NA	NA	NA	NA	NA	NA	NA	NA	NA	NA	NA	NA	NA	NA	NA
Q75VY6	14.579	14.6207	14.6073	14.6406	14.5034	14.5414	14.5027	14.3922	0.123749	-0.126989	NA	Q75VY6	Q75VY6_CHLRE	Chlorophyll a-b binding protein, chloroplastic	LhcI-5 LHCA6 CHLRE_06g278213v5 CHLREDRAFT_192961	257	NA	NA	NA	NA	photosynthesis, light harvesting in photosystem I [GO:0009768]; protein-chromophore linkage [GO:0018298]; response to light stimulus [GO:0009416]	chloroplast envelope [GO:0009941]; chloroplast thylakoid membrane [GO:0009535]; integral component of membrane [GO:0016021]; photosystem I [GO:0009522]; photosystem II [GO:0009523]; plastoglobule [GO:0010287]	chlorophyll binding [GO:0016168]	SUBCELLULAR LOCATION: Plastid, chloroplast thylakoid membrane {ECO:0000256|RuleBase:RU363080, ECO:0000256|SAAS:SAAS00625777}.	NA	NA	3055.EDO99655;	cre:CHLREDRAFT_192961;	5723627;	K08910;	PF00504;	NA	IPR001344;IPR022796;IPR023329;	NA
A8HVP2	12.7108	12.7575	12.5976	12.6352	12.4614	12.5929	12.4874	12.4562	0.123933	-0.175795	NA	A8HVP2	A8HVP2_CHLRE	Ribosomal protein S18	RPS18 CHLRE_06g272950v5 CHLREDRAFT_155649	153	NA	NA	NA	NA	translation [GO:0006412]	cytosol [GO:0005829]; ribosome [GO:0005840]	RNA binding [GO:0003723]; structural constituent of ribosome [GO:0003735]	NA	NA	NA	3055.EDP08449;	cre:CHLREDRAFT_155649;	5721802;	K02964;	PF00416;	NA	IPR027437;IPR001892;IPR010979;IPR018269;	NA
A8IEW6	10.6778	10.5995	10.7296	10.6337	10.5207	10.3946	10.5408	10.5342	0.123933	-0.162536	NA	A8IEW6	A8IEW6_CHLRE	UDP-D-glucuronic acid decarboxylase	GAD1 CHLRE_03g169400v5 CHLREDRAFT_135101	328	NA	NA	NA	NA	D-xylose metabolic process [GO:0042732]	cytoplasm [GO:0005737]	NAD+ binding [GO:0070403]; UDP-glucuronate decarboxylase activity [GO:0048040]	NA	NA	NA	3055.EDP06176;	cre:CHLREDRAFT_135101;	5728966;	K08678;	PF16363;	NA	IPR016040;IPR036291;	NA
A0A2K3DYB1	8.78078	8.63751	8.5511	8.4538	8.38699	8.32412	8.33032	8.35355	0.124964	-0.257052	NA	A0A2K3DYB1	A0A2K3DYB1_CHLRE	Uncharacterized protein	CHLRE_03g190400v5	192	NA	NA	NA	NA	NA	NA	NA	NA	NA	NA	NA	NA	NA	NA	NA	NA	NA	NA
A8IF08	9.57022	9.59323	9.59641	9.57991	9.38197	9.5093	9.44794	9.52352	0.125244	-0.119262	NA	A8IF08	A8IF08_CHLRE	T-complex protein, theta subunit	CCT8 CHLRE_03g168450v5 CHLREDRAFT_55056	544	NA	NA	NA	NA	positive regulation of transport [GO:0051050]	chaperonin-containing T-complex [GO:0005832]; membrane [GO:0016020]; plasmodesma [GO:0009506]	ATP binding [GO:0005524]; protein binding involved in protein folding [GO:0044183]; unfolded protein binding [GO:0051082]	SUBCELLULAR LOCATION: Cytoplasm {ECO:0000256|SAAS:SAAS00901396}.	NA	NA	3055.EDP06021;	cre:CHLREDRAFT_55056;	5728983;	K09500;	PF00118;	NA	IPR012721;IPR017998;IPR002194;IPR002423;IPR027409;IPR027413;IPR027410;	NA
A0A2K3CT30	10.2467	10.2853	10.2321	10.3223	10.1588	10.2207	10.1546	10.1085	0.125244	-0.110914	NA	A0A2K3CT30	A0A2K3CT30_CHLRE	Eukaryotic translation initiation factor 3 subunit F (eIF3f) (eIF-3-epsilon)	CHLRE_16g654500v5	291	NA	NA	NA	NA	formation of cytoplasmic translation initiation complex [GO:0001732]; pollen germination [GO:0009846]; response to sucrose [GO:0009744]	cytosol [GO:0005829]; eukaryotic 43S preinitiation complex [GO:0016282]; eukaryotic 48S preinitiation complex [GO:0033290]; eukaryotic translation initiation factor 3 complex [GO:0005852]; membrane [GO:0016020]; nucleus [GO:0005634]	translation initiation factor activity [GO:0003743]	SUBCELLULAR LOCATION: Cytoplasm {ECO:0000256|HAMAP-Rule:MF_03005, ECO:0000256|SAAS:SAAS00721305}.	NA	NA	NA	NA	NA	NA	PF01398;PF13012;	NA	IPR027531;IPR000555;IPR037518;IPR024969;	NA
A8ITV3	14.6764	14.6103	14.4759	14.5156	14.294	14.4341	14.4019	14.3608	0.125244	-0.196826	NA	A8ITV3	A8ITV3_CHLRE	Chlorophyll a-b binding protein, chloroplastic	LHCA9 CHLRE_07g344950v5 CHLREDRAFT_136294	213	NA	NA	NA	NA	photosynthesis, light harvesting in photosystem I [GO:0009768]; protein-chromophore linkage [GO:0018298]; response to light stimulus [GO:0009416]	chloroplast envelope [GO:0009941]; chloroplast thylakoid membrane [GO:0009535]; integral component of membrane [GO:0016021]; photosystem I [GO:0009522]; photosystem II [GO:0009523]; plastoglobule [GO:0010287]	chlorophyll binding [GO:0016168]	SUBCELLULAR LOCATION: Plastid, chloroplast thylakoid membrane {ECO:0000256|RuleBase:RU363080, ECO:0000256|SAAS:SAAS00625777}.	NA	NA	3055.EDP04026;	cre:CHLREDRAFT_136294;	5718131;	K08911;	PF00504;	NA	IPR001344;IPR022796;IPR023329;	NA
A0A2K3DGU8	9.98108	9.89076	9.77933	9.91972	9.61074	9.79871	9.6668	9.6014	0.1255	-0.223311	NA	A0A2K3DGU8	A0A2K3DGU8_CHLRE	Uncharacterized protein	CHLRE_08g365632v5	341	NA	NA	NA	NA	NA	NA	protein serine/threonine phosphatase activity [GO:0004722]	NA	NA	NA	NA	NA	NA	NA	PF00481;	NA	IPR015655;IPR036457;IPR001932;	NA
A8J493	11.4367	11.3484	11.4619	11.2473	11.1057	11.1841	11.2084	11.2129	0.126521	-0.195763	NA	A8J493	A8J493_CHLRE	Ribosomal protein S15	RPS15 CHLRE_08g360900v5 CHLREDRAFT_24289	145	NA	NA	NA	NA	ribosomal small subunit assembly [GO:0000028]; translation [GO:0006412]	cytosolic small ribosomal subunit [GO:0022627]	RNA binding [GO:0003723]; structural constituent of ribosome [GO:0003735]	NA	NA	NA	3055.EDP01033;	cre:CHLREDRAFT_24289;	5721581;	K02958;	PF00203;	NA	IPR002222;IPR020934;IPR023575;IPR005713;	NA
Q6V9A9	9.25473	9.23589	9.16615	9.29074	8.97372	9.17127	8.91612	8.87301	0.126521	-0.253347	NA	Q6V9A9	Q6V9A9_CHLRE	NADH:ubiquinone oxidoreductase 11 kDa subunit (NADH:ubiquinone oxidoreductase B8 subunit) (EC 1.6.5.3)	NUOB8 CHLRE_16g679500v5 CHLREDRAFT_149240	101	NA	NA	NA	NA	NA	mitochondrial respiratory chain complex I [GO:0005747]	NADH dehydrogenase (ubiquinone) activity [GO:0008137]	NA	DISULFID 19 53 Redox-active. {ECO:0000256|PIRSR:PIRSR005822-1}.	NA	3055.EDP01212;	cre:CHLREDRAFT_149240;	5721538;	K03946;	PF05047;	NA	IPR016464;IPR007741;IPR036249;	NA
A8HND3	9.1924	9.28189	9.52509	9.37696	9.04449	9.07124	9.01309	9.14922	0.126521	-0.274571	NA	A8HND3	A8HND3_CHLRE	Predicted protein	CHLRE_01g050550v5 CHLREDRAFT_190138	96	NA	NA	NA	NA	iron ion homeostasis [GO:0055072]; leaf senescence [GO:0010150]; reactive oxygen species metabolic process [GO:0072593]	chloroplast stroma [GO:0009570]; mitochondrion [GO:0005739]	2 iron, 2 sulfur cluster binding [GO:0051537]	NA	NA	NA	3055.EDP09984;	cre:CHLREDRAFT_190138;	5715740;	NA	PF09360;	NA	IPR018967;	NA
A8HS59	11.7895	11.6183	11.6452	11.705	11.5433	11.5565	11.5718	11.5366	0.129061	-0.137442	NA	A8HS59	A8HS59_CHLRE	Ribosomal protein L17	RPL17 CHLRE_13g568900v5 CHLREDRAFT_77517	186	NA	NA	NA	NA	cytoplasmic translation [GO:0002181]	cytosolic large ribosomal subunit [GO:0022625]	structural constituent of ribosome [GO:0003735]	NA	NA	NA	3055.EDP08708;	cre:CHLREDRAFT_77517;	5719099;	K02880;	PF00237;	NA	IPR001063;IPR018260;IPR005721;IPR036394;	NA
A8JDR3	9.0566	9.1151	8.96392	9.10933	8.80089	8.76887	8.76494	8.99414	0.130699	-0.229028	NA	A8JDR3	A8JDR3_CHLRE	Ribonucleoside-diphosphate reductase (EC 1.17.4.1)	RIR1 CHLRE_12g492950v5 CHLREDRAFT_185583	878	NA	NA	CATALYTIC ACTIVITY: ; Reaction=[thioredoxin]-disulfide + a 2'-deoxyribonucleoside 5'-diphosphate + H2O = [thioredoxin]-dithiol + a ribonucleoside 5'-diphosphate; Xref=Rhea:RHEA:23252, Rhea:RHEA-COMP:10698, Rhea:RHEA-COMP:10700, ChEBI:CHEBI:15377, ChEBI:CHEBI:29950, ChEBI:CHEBI:50058, ChEBI:CHEBI:57930, ChEBI:CHEBI:73316; EC=1.17.4.1; Evidence={ECO:0000256|RuleBase:RU003410};	NA	deoxyribonucleoside triphosphate biosynthetic process [GO:0009202]; deoxyribonucleotide biosynthetic process [GO:0009263]; DNA replication [GO:0006260]; response to cadmium ion [GO:0046686]	ribonucleoside-diphosphate reductase complex [GO:0005971]	ATP binding [GO:0005524]; ribonucleoside-diphosphate reductase activity, thioredoxin disulfide as acceptor [GO:0004748]	NA	NA	NA	3055.EDO97984;	cre:CHLREDRAFT_185583;	5726125;	K10807;	PF03477;PF02867;PF00317;	PATHWAY: Genetic information processing; DNA replication. {ECO:0000256|RuleBase:RU003410}.	IPR005144;IPR013346;IPR000788;IPR013509;IPR008926;IPR039718;	NA
A8I403	12.4723	12.4454	12.4075	12.4635	12.3433	12.3413	12.4085	12.2832	0.132594	-0.103112	NA	A8I403	A8I403_CHLRE	Ribosomal protein S19	RPS19 CHLRE_02g106600v5 CHLREDRAFT_141798	150	NA	NA	NA	NA	ribosomal small subunit assembly [GO:0000028]; translation [GO:0006412]	cytosolic small ribosomal subunit [GO:0022627]	structural constituent of ribosome [GO:0003735]	NA	NA	NA	3055.EDP07442;	cre:CHLREDRAFT_141798;	5725519;	K02966;	PF01090;	NA	IPR001266;IPR038111;IPR036390;	NA
A8HSV0	11.265	11.3238	11.2851	11.3606	11.2625	11.1896	11.1329	11.1634	0.136035	-0.121499	NA	A8HSV0	A8HSV0_CHLRE	Predicted protein	CHLRE_13g573400v5 CHLREDRAFT_182705	242	NA	NA	NA	NA	NA	integral component of membrane [GO:0016021]	NA	NA	NA	NA	3055.EDP08750;	cre:CHLREDRAFT_182705;	5719184;	NA	NA	NA	NA	NA
A8J2Q9	7.48056	7.26179	7.23693	7.28344	7.05659	6.7594	6.96162	7.13268	0.141502	-0.338104	NA	A8J2Q9	A8J2Q9_CHLRE	Carotenoid cleavage dioxygenase	CCD1 CHLRE_03g149650v5 CHLREDRAFT_205922	613	NA	NA	NA	NA	carotene catabolic process [GO:0016121]	chloroplast [GO:0009507]; chloroplast stroma [GO:0009570]; integral component of membrane [GO:0016021]	carotenoid dioxygenase activity [GO:0010436]; metal ion binding [GO:0046872]	NA	NA	NA	3055.EDP01352;	cre:CHLREDRAFT_205922;	5721164;	K00465;	PF03055;	NA	IPR004294;	NA
A0A2K3DL88	6.75115	6.68694	6.86112	6.80647	6.95732	6.87721	6.89903	6.96162	0.141502	0.147374	NA	A0A2K3DL88	A0A2K3DL88_CHLRE	Uncharacterized protein	CHLRE_07g350500v5	974	NA	NA	NA	NA	valyl-tRNA aminoacylation [GO:0006438]	chloroplast stroma [GO:0009570]	aminoacyl-tRNA editing activity [GO:0002161]; ATP binding [GO:0005524]; valine-tRNA ligase activity [GO:0004832]	NA	NA	NA	NA	NA	NA	NA	PF08264;PF00133;PF10458;	NA	IPR001412;IPR002300;IPR033705;IPR013155;IPR014729;IPR010978;IPR009080;IPR037118;IPR019499;IPR009008;IPR002303;	NA
A0A2K3CWT8	8.76814	8.94911	8.99281	8.80703	9.02764	9.0771	9.12922	9.08154	0.141502	0.199603	NA	A0A2K3CWT8	A0A2K3CWT8_CHLRE	Uncharacterized protein	CHLRE_15g638400v5	173	NA	NA	NA	NA	NA	chloroplast stroma [GO:0009570]	NA	NA	NA	NA	NA	NA	NA	NA	NA	NA	IPR014729;	NA
A8JFR4	8.6598	8.6258	8.56198	8.58182	8.46113	8.53548	8.5262	8.41489	0.1437	-0.122925	NA	A8JFR4	A8JFR4_CHLRE	Ornithine aminotransferase (EC 2.6.1.13)	OTA1 CHLRE_11g474800v5 CHLREDRAFT_195386	446	NA	NA	CATALYTIC ACTIVITY: ; Reaction=a 2-oxocarboxylate + L-ornithine = an L-alpha-amino acid + L-glutamate 5-semialdehyde; Xref=Rhea:RHEA:13877, ChEBI:CHEBI:35179, ChEBI:CHEBI:46911, ChEBI:CHEBI:58066, ChEBI:CHEBI:59869; EC=2.6.1.13; Evidence={ECO:0000256|RuleBase:RU365036};	NA	arginine catabolic process to glutamate [GO:0019544]; arginine catabolic process to proline via ornithine [GO:0010121]; L-proline biosynthetic process [GO:0055129]	cytoplasm [GO:0005737]	ornithine-oxo-acid transaminase activity [GO:0004587]; pyridoxal phosphate binding [GO:0030170]	NA	NA	NA	3055.EDO97297;	cre:CHLREDRAFT_195386;	5727556;	K00819;	PF00202;	PATHWAY: Amino-acid biosynthesis; L-proline biosynthesis; L-glutamate 5-semialdehyde from L-ornithine: step 1/1. {ECO:0000256|RuleBase:RU365036}.	IPR005814;IPR010164;IPR034758;IPR015424;IPR015422;IPR015421;	NA
A0A2K3D1A1	10.8066	10.981	10.9096	10.893	10.5894	10.7645	10.7657	10.723	0.144981	-0.186897	NA	A0A2K3D1A1	A0A2K3D1A1_CHLRE	Uncharacterized protein	CHLRE_13g602650v5	276	NA	NA	NA	NA	NA	chloroplast [GO:0009507]	NA	NA	NA	NA	NA	NA	NA	NA	PF00581;	NA	IPR001763;IPR036873;	NA
A0A2K3E068	9.7611	9.80986	9.61387	9.69726	9.47362	9.54865	9.62719	9.4629	0.147415	-0.192433	NA	A0A2K3E068	A0A2K3E068_CHLRE	Uroporphyrinogen decarboxylase (EC 4.1.1.37)	CHLRE_02g076300v5	344	NA	NA	CATALYTIC ACTIVITY: ; Reaction=4 H(+) + uroporphyrinogen III = 4 CO2 + coproporphyrinogen III; Xref=Rhea:RHEA:19865, ChEBI:CHEBI:15378, ChEBI:CHEBI:16526, ChEBI:CHEBI:57308, ChEBI:CHEBI:57309; EC=4.1.1.37; Evidence={ECO:0000256|RuleBase:RU000554};	NA	protoporphyrinogen IX biosynthetic process [GO:0006782]; response to cadmium ion [GO:0046686]	chloroplast stroma [GO:0009570]	uroporphyrinogen decarboxylase activity [GO:0004853]	NA	NA	NA	NA	NA	NA	NA	PF01208;	PATHWAY: Porphyrin-containing compound metabolism; protoporphyrin-IX biosynthesis; coproporphyrinogen-III from 5-aminolevulinate: step 4/4. {ECO:0000256|RuleBase:RU000554}.	IPR038071;IPR006361;IPR000257;	NA
A0A2K3D0R8	7.56624	7.45169	7.43093	7.362	7.37998	7.14798	7.19343	7.17872	0.147415	-0.227688	NA	A0A2K3D0R8	A0A2K3D0R8_CHLRE	Uncharacterized protein	CHLRE_13g586350v5	804	NA	NA	NA	NA	NA	NA	catalytic activity [GO:0003824]	NA	NA	NA	NA	NA	NA	NA	PF12697;PF00875;	NA	IPR029058;IPR000073;IPR036155;IPR006050;IPR000639;IPR014729;	NA
A0A2K3DIY0	7.63019	7.75487	7.66134	7.76812	7.45822	7.44551	7.6168	7.56706	0.147415	-0.181734	NA	A0A2K3DIY0	A0A2K3DIY0_CHLRE	Uncharacterized protein	CHLRE_07g319300v5	1522	NA	NA	NA	NA	NA	NA	ATP binding [GO:0005524]; kinase activity [GO:0016301]	NA	NA	NA	NA	NA	NA	NA	PF01326;	NA	IPR013815;IPR002192;	NA
A8IJ79	10.1518	10.1852	9.95158	10.1029	9.81233	9.89987	9.84375	9.98085	0.147415	-0.213668	NA	A8IJ79	A8IJ79_CHLRE	E3 ubiquitin ligase	SKP1 CHLRE_12g501200v5 CHLREDRAFT_128004	157	NA	NA	NA	NA	ubiquitin-dependent protein catabolic process [GO:0006511]	NA	ligase activity [GO:0016874]	NA	NA	NA	3055.EDP05410;	cre:CHLREDRAFT_128004;	5716391;	K03094;	PF01466;PF03931;	NA	IPR016897;IPR001232;IPR036296;IPR011333;IPR016072;IPR016073;	NA
Q9FPR7	8.66235	8.72031	8.80176	8.74318	8.6214	8.55279	8.66586	8.56737	0.148802	-0.130046	NA	Q9FPR7	Q9FPR7_CHLRE	Glutamyl-tRNA reductase (EC 1.2.1.70)	HemA HEMA CHLRE_07g342150v5 CHLREDRAFT_183460	522	NA	NA	CATALYTIC ACTIVITY: ; Reaction=(S)-4-amino-5-oxopentanoate + NADP(+) + tRNA(Glu) = H(+) + L-glutamyl-tRNA(Glu) + NADPH; Xref=Rhea:RHEA:12344, Rhea:RHEA-COMP:9663, Rhea:RHEA-COMP:9680, ChEBI:CHEBI:15378, ChEBI:CHEBI:57501, ChEBI:CHEBI:57783, ChEBI:CHEBI:58349, ChEBI:CHEBI:78442, ChEBI:CHEBI:78520; EC=1.2.1.70; Evidence={ECO:0000256|RuleBase:RU000584};	NA	protoporphyrinogen IX biosynthetic process [GO:0006782]	NA	glutamyl-tRNA reductase activity [GO:0008883]; NADP binding [GO:0050661]	NA	NA	NA	3055.EDP03885;	cre:CHLREDRAFT_183460;	5717992;	K02492;	PF00745;PF05201;PF01488;	PATHWAY: Porphyrin-containing compound metabolism; protoporphyrin-IX biosynthesis; 5-aminolevulinate from L-glutamyl-tRNA(Glu): step 1/2. {ECO:0000256|RuleBase:RU000584}.	IPR000343;IPR015896;IPR015895;IPR018214;IPR036453;IPR036343;IPR036291;IPR006151;	NA
A0A2K3DDE6	13.5291	13.4491	13.4682	13.3657	13.3143	13.2055	13.3735	13.254	0.148825	-0.166239	NA	A0A2K3DDE6	A0A2K3DDE6_CHLRE	Uncharacterized protein	CHLRE_09g392350v5	170	NA	NA	NA	NA	NA	NA	RNA binding [GO:0003723]	NA	NA	NA	NA	NA	NA	NA	PF00076;	NA	IPR012677;IPR035979;IPR000504;	NA
A8IIL1	8.73191	8.69522	8.61094	8.69185	8.77507	8.74151	8.81484	8.8372	0.155496	0.109676	NA	A8IIL1	A8IIL1_CHLRE	Transmembrane 9 superfamily member	CHLRE_10g439850v5 CHLREDRAFT_127873	639	NA	NA	NA	NA	protein localization to membrane [GO:0072657]	integral component of membrane [GO:0016021]; membrane [GO:0016020]	NA	NA	NA	NA	3055.EDP05803;	cre:CHLREDRAFT_127873;	5715966;	K17086;	PF02990;	NA	IPR004240;	NA
A0A2K3DHB8	7.82211	7.87254	7.71161	7.89531	7.51948	7.50351	7.75545	7.40684	0.155496	-0.279072	NA	A0A2K3DHB8	A0A2K3DHB8_CHLRE	Uncharacterized protein	CHLRE_08g373100v5	586	NA	NA	NA	NA	NA	NA	heme binding [GO:0020037]; iron ion binding [GO:0005506]; monooxygenase activity [GO:0004497]; oxidoreductase activity, acting on paired donors, with incorporation or reduction of molecular oxygen [GO:0016705]	NA	NA	NA	NA	NA	NA	NA	PF00067;	NA	IPR001128;IPR017972;IPR002401;IPR036396;	NA
A0A2K3DGU2	10.3363	10.2439	10.2698	10.2994	10.2038	10.2334	10.2276	10.187	0.155579	-0.0744031	NA	A0A2K3DGU2	A0A2K3DGU2_CHLRE	Uncharacterized protein	CHLRE_08g365692v5	490	NA	NA	NA	NA	NA	NA	heme binding [GO:0020037]; iron-sulfur cluster binding [GO:0051536]; oxidoreductase activity [GO:0016491]	NA	NA	NA	NA	NA	NA	NA	PF01077;PF03460;	NA	IPR005117;IPR036136;IPR006067;	NA
A8JI94	12.257	12.1466	12.122	12.1688	12.0686	11.9738	12.0208	12.1003	0.155579	-0.132723	NA	A8JI94	A8JI94_CHLRE	Ribosomal protein L22	RPL22 CHLRE_07g357850v5 CHLREDRAFT_195131	127	NA	NA	NA	NA	translation [GO:0006412]	cytosolic large ribosomal subunit [GO:0022625]	RNA binding [GO:0003723]; structural constituent of ribosome [GO:0003735]	NA	NA	NA	3055.EDO96428;	cre:CHLREDRAFT_195131;	5729217;	K02891;	PF01776;	NA	IPR002671;IPR038526;	NA
A8IJK6	8.37298	8.4821	8.40564	8.44738	8.54502	8.53331	8.49188	8.62995	0.155579	0.12301	NA	A8IJK6	A8IJK6_CHLRE	Predicted protein	CHLRE_12g503450v5 CHLREDRAFT_188591	359	NA	NA	NA	NA	peptidyl-lysine monomethylation [GO:0018026]	nucleus [GO:0005634]	protein-lysine N-methyltransferase activity [GO:0016279]	NA	NA	NA	NA	cre:CHLREDRAFT_188591;	5716428;	NA	PF00856;	NA	IPR001214;	NA
A8JF47	9.88641	9.97142	9.90614	9.85904	9.67078	9.83044	9.79858	9.77251	0.155579	-0.137677	NA	A8JF47	A8JF47_CHLRE	Mitochondrial carrier protein	MITC1 CHLRE_11g467535v5 CHLREDRAFT_185701	416	NA	NA	NA	NA	NA	integral component of membrane [GO:0016021]	transmembrane transporter activity [GO:0022857]	NA	NA	NA	3055.EDO97541;	cre:CHLREDRAFT_185701;	5726968;	NA	PF00153;	NA	IPR040062;IPR018108;IPR023395;	NA
A0A2K3CWZ6	10.9239	10.7845	10.7008	10.8848	10.7142	10.6362	10.5929	10.6092	0.158954	-0.185411	NA	A0A2K3CWZ6	A0A2K3CWZ6_CHLRE	Uncharacterized protein	CHLRE_15g643550v5	296	ACT_SITE 84 84 Schiff-base intermediate with D-ribose 5-phosphate. {ECO:0000256|PIRSR:PIRSR029271-50}.	BINDING 27 27 D-ribose 5-phosphate. {ECO:0000256|PIRSR:PIRSR029271-51}.; BINDING 156 156 D-ribose 5-phosphate; via amide nitrogen. {ECO:0000256|PIRSR:PIRSR029271-51}.; BINDING 168 168 Glyceraldehyde 3-phosphate. {ECO:0000256|PIRSR:PIRSR029271-51}.; BINDING 217 217 D-ribose 5-phosphate; via amide nitrogen. {ECO:0000256|PIRSR:PIRSR029271-51}.	NA	NA	pyridoxal phosphate biosynthetic process [GO:0042823]	NA	catalytic activity [GO:0003824]	NA	NA	NA	NA	NA	NA	NA	PF01680;	NA	IPR013785;IPR001852;IPR033755;IPR011060;	NA
A0A2K3D4C8	8.65455	8.57047	8.74077	8.73072	8.80758	8.7814	8.81168	8.82064	0.158954	0.1312	NA	A0A2K3D4C8	A0A2K3D4C8_CHLRE	Uncharacterized protein	CHLRE_12g524400v5	391	NA	NA	NA	NA	cytoskeleton organization [GO:0007010]	NA	actin binding [GO:0003779]	NA	NA	NA	NA	NA	NA	NA	PF02209;	NA	IPR003128;IPR036886;	NA
A8IR41	9.22583	9.17428	9.17521	9.14261	9.01211	9.13601	9.09405	9.07344	0.158954	-0.100579	NA	A8IR41	A8IR41_CHLRE	26S proteasome regulatory subunit	RPT4 CHLRE_17g710150v5 CHLREDRAFT_24096	399	NA	NA	NA	NA	positive regulation of RNA polymerase II transcriptional preinitiation complex assembly [GO:0045899]; ubiquitin-dependent ERAD pathway [GO:0030433]	cytosolic proteasome complex [GO:0031597]; proteasome regulatory particle, base subcomplex [GO:0008540]	ATP binding [GO:0005524]; proteasome-activating ATPase activity [GO:0036402]	NA	NA	NA	3055.EDP04786;	cre:CHLREDRAFT_24096;	5717140;	K03064;	PF00004;PF16450;	NA	IPR005937;IPR003593;IPR003959;IPR003960;IPR027417;IPR032501;IPR035263;	NA
A0A2K3DD77	11.1516	11.0112	11.0307	11.1026	11.0204	10.8729	10.8022	10.7713	0.159086	-0.207353	NA	A0A2K3DD77	A0A2K3DD77_CHLRE	Uncharacterized protein	CHLRE_09g396100v5	175	NA	NA	NA	NA	NA	NA	NA	NA	NA	NA	NA	NA	NA	NA	PF12499;	NA	IPR024616;	NA
A0A2K3D977	6.03691	5.85293	6.37223	5.97447	5.75725	5.60017	5.48766	5.74132	0.159086	-0.412536	NA	A0A2K3D977	A0A2K3D977_CHLRE	Glycerol-3-phosphate dehydrogenase [NAD(+)] (EC 1.1.1.8)	CHLRE_10g421700v5	705	NA	NA	CATALYTIC ACTIVITY: ; Reaction=NAD(+) + sn-glycerol 3-phosphate = dihydroxyacetone phosphate + H(+) + NADH; Xref=Rhea:RHEA:11092, ChEBI:CHEBI:15378, ChEBI:CHEBI:57540, ChEBI:CHEBI:57597, ChEBI:CHEBI:57642, ChEBI:CHEBI:57945; EC=1.1.1.8; Evidence={ECO:0000256|RuleBase:RU361243};	NA	carbohydrate metabolic process [GO:0005975]; glycerol-3-phosphate catabolic process [GO:0046168]; L-serine biosynthetic process [GO:0006564]	glycerol-3-phosphate dehydrogenase complex [GO:0009331]	glycerol-3-phosphate dehydrogenase [NAD+] activity [GO:0004367]; NAD binding [GO:0051287]; phosphoserine phosphatase activity [GO:0004647]; protein homodimerization activity [GO:0042803]	NA	NA	NA	NA	NA	NA	NA	PF07479;PF01210;	NA	IPR008927;IPR013328;IPR006168;IPR006109;IPR017751;IPR011128;IPR036412;IPR023214;IPR036291;IPR023190;	NA
A0A2K3DQA6	12.6125	12.549	12.4306	12.5925	12.3779	12.4315	12.428	12.3137	0.159086	-0.158368	NA	A0A2K3DQA6	A0A2K3DQA6_CHLRE	Uncharacterized protein	CHLRE_06g290950v5	193	NA	NA	NA	NA	translation [GO:0006412]	small ribosomal subunit [GO:0015935]	RNA binding [GO:0003723]; structural constituent of ribosome [GO:0003735]	NA	NA	NA	NA	NA	NA	NA	PF00177;	NA	IPR000235;IPR005716;IPR020606;IPR023798;IPR036823;	NA
A8JCP5	10.3334	10.2809	10.4128	10.3222	10.3973	10.4892	10.4326	10.4933	0.159086	0.115798	NA	A8JCP5	A8JCP5_CHLRE	NAD(P) transhydrogenase	CHLRE_01g054500v5 CHLREDRAFT_139758	1094	NA	NA	NA	NA	NADPH regeneration [GO:0006740]; proton transmembrane transport [GO:1902600]	integral component of membrane [GO:0016021]; mitochondrion [GO:0005739]	NAD(P)+ transhydrogenase activity [GO:0008746]; NAD binding [GO:0051287]; NADP binding [GO:0050661]	NA	NA	NA	3055.EDO98337;	cre:CHLREDRAFT_139758;	5725773;	K00323;	PF01262;PF05222;PF02233;PF12769;	NA	IPR008143;IPR007886;IPR007698;IPR029035;IPR036291;IPR026255;IPR024605;IPR034300;	NA
A8I8V6	8.92409	9.00745	8.99272	8.99172	8.94064	8.85334	8.77323	8.75734	0.159086	-0.147856	NA	A8I8V6	A8I8V6_CHLRE	Prohibitin	PHB1 CHLRE_02g088000v5 CHLREDRAFT_141462	307	NA	NA	NA	NA	NA	membrane [GO:0016020]	NA	NA	NA	NA	3055.EDP06728;	cre:CHLREDRAFT_141462;	5727431;	K17081;	PF01145;	NA	IPR001107;IPR036013;IPR000163;	NA
A0A2K3DF08	8.22832	8.22505	8.33216	8.29713	8.43257	8.42177	8.34094	8.56003	0.159086	0.168162	NA	A0A2K3DF08	A0A2K3DF08_CHLRE	Uncharacterized protein	CHLRE_09g401515v5	394	NA	NA	NA	NA	NA	NA	oxidoreductase activity [GO:0016491]	NA	NA	NA	NA	NA	NA	NA	NA	NA	IPR017927;IPR017938;	NA
A8I4T2	12.8763	12.8145	12.8002	12.7776	12.7842	12.6575	12.5831	12.6297	0.159086	-0.15351	NA	A8I4T2	A8I4T2_CHLRE	Ribosomal protein	RPL10a CHLRE_02g101350v5 CHLREDRAFT_195585	214	NA	NA	NA	NA	maturation of LSU-rRNA [GO:0000470]; translation [GO:0006412]	cytosolic large ribosomal subunit [GO:0022625]	RNA binding [GO:0003723]; structural constituent of ribosome [GO:0003735]	NA	NA	NA	3055.EDP07503;	cre:CHLREDRAFT_195585;	5725358;	K02865;	PF00687;	NA	IPR002143;IPR023674;IPR028364;IPR016095;IPR023673;	NA
A0A2K3E0G2	8.54519	8.47143	8.49429	8.48733	8.55795	8.6539	8.5491	8.61225	0.159086	0.0937428	NA	A0A2K3E0G2	A0A2K3E0G2_CHLRE	Uncharacterized protein	CHLRE_02g079550v5	868	NA	NA	NA	NA	NA	NA	GTPase activity [GO:0003924]; GTP binding [GO:0005525]	NA	NA	NA	NA	NA	NA	NA	PF01031;PF02212;PF00169;	NA	IPR000375;IPR022812;IPR003130;IPR020850;IPR011993;IPR001849;	NA
A8J2X8	9.95669	9.82377	9.87085	9.99045	9.63445	9.84368	9.73029	9.6358	0.161476	-0.199383	NA	A8J2X8	A8J2X8_CHLRE	Predicted protein	TEF10a CHLRE_03g146167v5 CHLREDRAFT_205992	223	NA	NA	NA	NA	NA	NA	NA	NA	NA	NA	3055.EDP01390;	NA	5721232;	NA	NA	NA	NA	NA
A8I3V3	8.57022	8.64333	8.49348	8.54615	8.4962	8.42555	8.44841	8.44294	0.161476	-0.110018	NA	A8I3V3	A8I3V3_CHLRE	ATP-sulfurylase	ATS2 CHLRE_02g107450v5 CHLREDRAFT_133924	429	NA	NA	NA	NA	sulfate assimilation [GO:0000103]	NA	sulfate adenylyltransferase (ATP) activity [GO:0004781]	NA	NA	NA	3055.EDP07432;	cre:CHLREDRAFT_133924;	5725511;	K00958;	PF01747;PF14306;	NA	IPR025980;IPR015947;IPR014729;IPR024951;IPR002650;	NA
O49822	10.8734	10.9177	10.8659	10.9286	10.7103	10.7957	10.7983	10.567	0.164343	-0.178558	NA	O49822	O49822_CHLRE	Ascorbate peroxidase (EC 1.11.1.11)	apx1 APX1 CHLRE_02g087700v5 CHLREDRAFT_186597	327	NA	NA	NA	NA	cellular response to oxidative stress [GO:0034599]; hydrogen peroxide catabolic process [GO:0042744]; response to reactive oxygen species [GO:0000302]	NA	heme binding [GO:0020037]; L-ascorbate peroxidase activity [GO:0016688]; peroxidase activity [GO:0004601]	NA	NA	NA	3055.EDP06922;	cre:CHLREDRAFT_186597;	5727425;	K00434;	PF00141;	NA	IPR002016;IPR010255;IPR002207;IPR019793;	NA
A8IT08	10.5597	10.4131	10.4055	10.2848	10.249	10.2747	10.0742	10.144	0.16531	-0.23029	NA	A8IT08	A8IT08_CHLRE	Low-CO2-inducible chloroplast envelope protein	CCP1 CHLRE_04g223300v5 CHLREDRAFT_189430	358	NA	NA	NA	NA	acyl carnitine transport [GO:0006844]	integral component of membrane [GO:0016021]	transmembrane transporter activity [GO:0022857]	NA	NA	NA	3055.EDP04147;	cre:CHLREDRAFT_189430;	5717878;	K15109;	PF00153;	NA	IPR040062;IPR018108;IPR023395;	NA
A8I0Y2	10.7914	10.5954	10.7266	10.6679	10.6189	10.491	10.3754	10.4779	0.165532	-0.204548	NA	A8I0Y2	A8I0Y2_CHLRE	Ribosomal protein L35a	RPL35a CHLRE_10g459250v5 CHLREDRAFT_127247	108	NA	NA	NA	NA	cytoplasmic translation [GO:0002181]; ribosomal large subunit biogenesis [GO:0042273]	cytosolic large ribosomal subunit [GO:0022625]	structural constituent of ribosome [GO:0003735]	NA	NA	NA	3055.EDP08075;	cre:CHLREDRAFT_127247;	5724135;	K02917;	PF01247;	NA	IPR038661;IPR001780;IPR009000;	NA
Q6QAY3	10.8506	10.7613	10.8477	11.0164	10.711	10.5708	10.7005	10.7024	0.165532	-0.197835	NA	Q6QAY3	Q6QAY3_CHLRE	Mitochondrial F1F0 ATP synthase associated 19.5 kDa protein (Mitochondrial NADH:ubiquinone oxidoreductase 19 kDa subunit) (EC 1.6.5.3) (EC 1.6.99.3)	ASA7 CHLRE_09g416150v5 CHLREDRAFT_192157	207	NA	NA	NA	NA	NA	NA	NADH dehydrogenase (ubiquinone) activity [GO:0008137]	NA	NA	NA	3055.EDP00858;	cre:CHLREDRAFT_192157;	5722379;	NA	NA	NA	NA	NA
A8JHU2	11.8808	11.8039	11.7175	11.8398	11.7318	11.6883	11.5737	11.6414	0.165646	-0.151693	NA	A8JHU2	A8JHU2_CHLRE	60S ribosomal protein L36	RPL36 CHLRE_12g484050v5 CHLREDRAFT_195597	98	NA	NA	NA	NA	cytoplasmic translation [GO:0002181]	cytosolic large ribosomal subunit [GO:0022625]	structural constituent of ribosome [GO:0003735]	NA	NA	NA	3055.EDO96564;	cre:CHLREDRAFT_195597;	5728727;	K02920;	PF01158;	NA	IPR038097;IPR000509;	NA
A8IA45	11.4648	11.5485	11.57	11.4967	11.2833	11.4466	11.4319	11.29	0.165646	-0.157061	NA	A8IA45	A8IA45_CHLRE	Vacuolar ATP synthase subunit B	ATPvB CHLRE_02g076350v5 CHLREDRAFT_126382	504	NA	NA	NA	NA	ATP hydrolysis coupled proton transport [GO:0015991]; ATP metabolic process [GO:0046034]	proton-transporting V-type ATPase, V1 domain [GO:0033180]	ATP binding [GO:0005524]	NA	NA	NA	3055.EDP06821;	cre:CHLREDRAFT_126382;	5727211;	K02147;	PF00006;PF02874;	NA	IPR020003;IPR004100;IPR000194;IPR005723;IPR027417;IPR022879;	NA
A0A2K3DCZ1	12.4906	12.4515	12.3075	12.4353	12.3457	12.2427	12.2739	12.2386	0.165646	-0.145989	NA	A0A2K3DCZ1	A0A2K3DCZ1_CHLRE	Uncharacterized protein	CHLRE_09g398900v5	555	NA	NA	NA	NA	NA	NA	structural constituent of cell wall [GO:0005199]	NA	NA	NA	NA	NA	NA	NA	NA	NA	IPR003882;	NA
A8HP72	9.87258	9.92852	9.75015	9.90221	9.471	9.65288	9.78654	9.5823	0.165646	-0.240183	NA	A8HP72	A8HP72_CHLRE	Predicted protein	CHLRE_01g010400v5 CHLREDRAFT_183515	187	NA	NA	NA	NA	NA	integral component of membrane [GO:0016021]	NA	NA	NA	NA	3055.EDP09603;	cre:CHLREDRAFT_183515;	5715011;	NA	NA	NA	NA	NA
A8J4W8	6.90384	6.80411	6.75944	7.09199	6.71655	6.55682	6.63017	6.38341	0.166402	-0.318106	NA	A8J4W8	A8J4W8_CHLRE	RuvB-like helicase (EC 3.6.4.12)	CHLRE_09g414050v5 CHLREDRAFT_192123	455	NA	NA	CATALYTIC ACTIVITY: ; Reaction=ATP + H2O = ADP + H(+) + phosphate; Xref=Rhea:RHEA:13065, ChEBI:CHEBI:15377, ChEBI:CHEBI:15378, ChEBI:CHEBI:30616, ChEBI:CHEBI:43474, ChEBI:CHEBI:456216; EC=3.6.4.12; Evidence={ECO:0000256|RuleBase:RU363048, ECO:0000256|SAAS:SAAS01117400};	NA	box C/D snoRNP assembly [GO:0000492]; chromatin remodeling [GO:0006338]; histone acetylation [GO:0016573]; meristem development [GO:0048507]; regulation of defense response to fungus, incompatible interaction [GO:2000072]; regulation of transcription by RNA polymerase II [GO:0006357]	chloroplast [GO:0009507]; cytosol [GO:0005829]; Ino80 complex [GO:0031011]; NuA4 histone acetyltransferase complex [GO:0035267]; nucleolus [GO:0005730]; R2TP complex [GO:0097255]; Swr1 complex [GO:0000812]	ATP binding [GO:0005524]; ATP-dependent 5'-3' DNA helicase activity [GO:0043141]; ATP-dependent DNA helicase activity [GO:0004003]	SUBCELLULAR LOCATION: Nucleus {ECO:0000256|SAAS:SAAS00005491}.	NA	NA	3055.EDP00834;	cre:CHLREDRAFT_192123;	5722339;	K04499;	PF06068;	NA	IPR003593;IPR027417;IPR027238;IPR037938;IPR010339;	NA
A8JCC6	12.8417	12.9567	12.9387	12.9092	12.476	12.7267	12.8342	12.5757	0.166402	-0.258409	NA	A8JCC6	A8JCC6_CHLRE	Acidic ribosomal protein P1	RPP1 CHLRE_17g738300v5 CHLREDRAFT_82172	107	NA	NA	NA	NA	cytoplasmic translation [GO:0002181]; translational elongation [GO:0006414]	cytosolic large ribosomal subunit [GO:0022625]	protein kinase activator activity [GO:0030295]; ribonucleoprotein complex binding [GO:0043021]; structural constituent of ribosome [GO:0003735]	NA	NA	NA	3055.EDO98531;	cre:CHLREDRAFT_82172;	5725138;	K02942;	NA	NA	IPR038716;IPR027534;	NA
A8IQU3	13.6637	13.7392	13.6748	13.753	13.5771	13.6395	13.6523	13.5514	0.166402	-0.102575	NA	A8IQU3	A8IQU3_CHLRE	ATP synthase subunit beta (EC 7.1.2.2)	ATP2 atpD CHLRE_17g698000v5 CHLREDRAFT_78348	574	NA	NA	CATALYTIC ACTIVITY: ; Reaction=ATP + 4 H(+)(in) + H2O = ADP + 5 H(+)(out) + phosphate; Xref=Rhea:RHEA:57720, ChEBI:CHEBI:15377, ChEBI:CHEBI:15378, ChEBI:CHEBI:30616, ChEBI:CHEBI:43474, ChEBI:CHEBI:456216; EC=7.1.2.2; Evidence={ECO:0000256|RuleBase:RU003553};	NA	ATP synthesis coupled proton transport [GO:0015986]	proton-transporting ATP synthase complex, catalytic core F(1) [GO:0045261]	ATP binding [GO:0005524]; proton-transporting ATP synthase activity, rotational mechanism [GO:0046933]	NA	NA	NA	3055.EDP04740;	cre:CHLREDRAFT_78348;	5717357;	K02133;	PF00006;PF02874;	NA	IPR003593;IPR005722;IPR020003;IPR004100;IPR036121;IPR000194;IPR024034;IPR027417;	NA
A0A2K3CNJ5	10.0771	10.1744	10.1293	10.2006	10.3063	10.2386	10.2005	10.2735	0.166402	0.109388	NA	A0A2K3CNJ5	A0A2K3CNJ5_CHLRE	Uncharacterized protein	CHLRE_18g749447v5	923	NA	NA	NA	NA	cellular amino acid biosynthetic process [GO:0008652]	NA	aspartate kinase activity [GO:0004072]; NADP binding [GO:0050661]; oxidoreductase activity [GO:0016491]	NA	NA	NA	NA	NA	NA	NA	PF00696;PF01842;PF13840;PF00742;PF03447;	NA	IPR036393;IPR002912;IPR001048;IPR005106;IPR001341;IPR018042;IPR027795;IPR001342;IPR019811;IPR036291;	NA
A0A2K3DSL2	15.6611	15.543	15.5169	15.4906	15.419	15.4049	15.4768	15.3889	0.166402	-0.130486	NA	A0A2K3DSL2	A0A2K3DSL2_CHLRE	Uncharacterized protein	CHLRE_05g234550v5	377	NA	NA	NA	NA	glycolytic process [GO:0006096]	NA	fructose-bisphosphate aldolase activity [GO:0004332]	NA	NA	NA	NA	cre:CHLREDRAFT_24459;	5726208;	K01623;	PF00274;	NA	IPR013785;IPR000741;	NA
A8HWZ6	10.8019	10.885	10.8548	10.7432	10.7378	10.7161	10.664	10.7303	0.166402	-0.109181	NA	A8HWZ6	A8HWZ6_CHLRE	Plastid ribosomal protein L13	PRPL13 CHLRE_06g264350v5 CHLREDRAFT_195619	225	NA	NA	NA	NA	negative regulation of translation [GO:0017148]; response to cytokinin [GO:0009735]; translation [GO:0006412]	chloroplast envelope [GO:0009941]; chloroplast stroma [GO:0009570]; mitochondrial large ribosomal subunit [GO:0005762]; ribosome [GO:0005840]; thylakoid [GO:0009579]	mRNA binding [GO:0003729]; structural constituent of ribosome [GO:0003735]	NA	NA	NA	3055.EDP08538;	cre:CHLREDRAFT_195619;	5721976;	K02871;	PF00572;	NA	IPR005822;IPR005823;IPR023563;IPR036899;	NA
A8IYP5	7.92805	7.86789	7.98945	8.00797	8.12591	8.25844	8.0644	8.04783	0.1688	0.175805	NA	A8IYP5	A8IYP5_CHLRE	Thioredoxin h2	TRXh2c|TRXh2a|TRXh2b CHLRE_12g554850v5 CHLREDRAFT_196118	152	NA	NA	NA	NA	cell redox homeostasis [GO:0045454]; glycerol ether metabolic process [GO:0006662]	cell [GO:0005623]	protein disulfide oxidoreductase activity [GO:0015035]	NA	NA	NA	3055.EDP03094;	cre:CHLREDRAFT_196118;	5719723;	K03671;	PF00085;	NA	IPR005746;IPR036249;IPR017937;IPR013766;	NA
A8JG03	11.3384	11.2957	11.2364	11.3612	11.2594	11.189	11.0898	11.1312	0.1688	-0.140581	NA	A8JG03	A8JG03_CHLRE	Isopropylmalate dehydratase, large subunit	LEU1L CHLRE_01g004500v5 CHLREDRAFT_132888	487	NA	NA	NA	NA	cellular amino acid biosynthetic process [GO:0008652]; glucosinolate biosynthetic process [GO:0019761]; response to cadmium ion [GO:0046686]	chloroplast stroma [GO:0009570]	3-isopropylmalate dehydratase activity [GO:0003861]; 4 iron, 4 sulfur cluster binding [GO:0051539]; intramolecular transferase activity, transferring hydroxy groups [GO:0050486]	NA	NA	NA	3055.EDO97224;	cre:CHLREDRAFT_132888;	5727675;	K01703;	PF00330;	NA	IPR015931;IPR001030;IPR036008;IPR006251;IPR033941;	NA
A8IZK3	12.106	12.0087	12.0024	12.0994	11.9935	11.9517	11.8969	11.9536	0.1688	-0.105183	NA	A8IZK3	A8IZK3_CHLRE	Ribosomal protein L10	RPL10 CHLRE_09g388200v5 CHLREDRAFT_195584	230	NA	NA	NA	NA	ribosomal large subunit assembly [GO:0000027]; translation [GO:0006412]	cytosolic large ribosomal subunit [GO:0022625]	structural constituent of ribosome [GO:0003735]	NA	NA	NA	3055.EDP02423;	cre:CHLREDRAFT_195584;	5720023;	K02866;	PF00252;	NA	IPR001197;IPR016180;IPR036920;IPR018255;	NA
A8JE35	11.2914	11.1581	11.2068	11.2045	11.1061	11.0371	11.1267	11.1451	0.1688	-0.111444	NA	A8JE35	A8JE35_CHLRE	Plastid ribosomal protein L3	PRPL3 CHLRE_48g761197v5 CHLREDRAFT_195623	259	NA	NA	NA	NA	translation [GO:0006412]	chloroplast envelope [GO:0009941]; chloroplast stroma [GO:0009570]; membrane [GO:0016020]; ribosome [GO:0005840]	structural constituent of ribosome [GO:0003735]	NA	NA	NA	3055.EDO97839;	cre:CHLREDRAFT_195623;	5726239;	K02906;	PF00297;	NA	IPR000597;IPR019927;IPR019926;IPR009000;	NA
A0A2K3D3E1	15.9249	15.9535	16.0341	15.7692	15.7807	15.6718	15.7281	15.7624	0.1688	-0.184654	NA	A0A2K3D3E1	A0A2K3D3E1_CHLRE	Uncharacterized protein	CHLRE_12g498600v5	502	NA	NA	NA	NA	NA	NA	GTPase activity [GO:0003924]; GTP binding [GO:0005525]	NA	NA	NA	NA	NA	NA	NA	PF00009;PF03144;PF03143;	NA	IPR004161;IPR031157;IPR027417;IPR000795;IPR009000;IPR009001;IPR004160;	NA
A8IZZ9	7.6024	7.68057	7.28277	7.47757	8.01385	7.84819	7.67622	7.85062	0.169975	0.336394	NA	A8IZZ9	A8IZZ9_CHLRE	Phosphate acetyltransferase (EC 2.3.1.8)	PAT2 CHLRE_09g396650v5 CHLREDRAFT_191051	792	NA	NA	NA	NA	NA	NA	phosphate acetyltransferase activity [GO:0008959]	NA	NA	NA	3055.EDP02499;	cre:CHLREDRAFT_191051;	5720169;	NA	PF07085;PF01515;	NA	IPR010766;IPR027417;IPR004614;IPR002505;IPR028979;	NA
A8J244	14.3484	14.2506	14.2548	14.2029	14.1202	14.1421	14.2102	14.1471	0.169975	-0.109251	NA	A8J244	A8J244_CHLRE	Isocitrate lyase (EC 4.1.3.1)	ICL1 CHLRE_06g282800v5 CHLREDRAFT_191668	417	ACT_SITE 178 178 Proton acceptor. {ECO:0000256|PIRSR:PIRSR001362-1}.	NA	NA	METAL 140 140 Magnesium. {ECO:0000256|PIRSR:PIRSR001362-3}.	carboxylic acid metabolic process [GO:0019752]	glyoxysome [GO:0009514]	isocitrate lyase activity [GO:0004451]; metal ion binding [GO:0046872]	NA	NA	NA	3055.EDP01589;	cre:CHLREDRAFT_191668;	5720950;	NA	PF00463;	NA	IPR039556;IPR006254;IPR018523;IPR015813;IPR040442;	NA
Q08365	10.2774	10.2615	10.2211	10.0802	10.3636	10.363	10.3065	10.3941	0.169975	0.14675	NA	Q08365	RR3_CHLRE	30S ribosomal protein S3, chloroplastic (ORF 712)	rps3	712	NA	NA	NA	NA	translation [GO:0006412]	chloroplast [GO:0009507]; cytosolic small ribosomal subunit [GO:0022627]	RNA binding [GO:0003723]; structural constituent of ribosome [GO:0003735]	SUBCELLULAR LOCATION: Plastid, chloroplast.	NA	NA	3055.DAA00947;	cre:ChreCp046;	2716997;	NA	PF00189;	NA	IPR009019;IPR005704;IPR001351;IPR036419;IPR018280;	NA
A0A2K3E133	8.54232	8.51112	8.25039	8.47877	8.36968	8.06949	7.95017	7.95707	0.169975	-0.359046	NA	A0A2K3E133	A0A2K3E133_CHLRE	Uncharacterized protein	CHLRE_02g087600v5	1162	NA	NA	NA	NA	NA	NA	ATP binding [GO:0005524]	NA	NA	NA	NA	NA	NA	NA	PF00271;PF00176;	NA	IPR014001;IPR001650;IPR027417;IPR038718;IPR000330;	NA
A0A2K3CU56	7.74014	7.86212	7.66006	7.57602	7.43682	7.57053	7.24558	7.47736	0.169975	-0.277015	NA	A0A2K3CU56	A0A2K3CU56_CHLRE	Acyl-coenzyme A oxidase	CHLRE_16g689050v5	735	ACT_SITE 454 454 Proton acceptor. {ECO:0000256|PIRSR:PIRSR000168-1}.	BINDING 165 165 FAD. {ECO:0000256|PIRSR:PIRSR000168-2}.; BINDING 204 204 FAD; via amide nitrogen. {ECO:0000256|PIRSR:PIRSR000168-2}.	NA	NA	fatty acid beta-oxidation [GO:0006635]	peroxisome [GO:0005777]	acyl-CoA oxidase activity [GO:0003997]; FAD binding [GO:0071949]	NA	NA	NA	NA	NA	NA	NA	PF01756;PF02770;PF14749;	NA	IPR029320;IPR006091;IPR012258;IPR002655;IPR036250;IPR037069;IPR009100;	NA
A8JGW2	13.4753	13.4074	13.364	13.4417	13.3881	13.2809	13.18	13.2098	0.169975	-0.157405	NA	A8JGW2	A8JGW2_CHLRE	Cytochrome b6f complex subunit V	PETO CHLRE_12g558900v5 CHLREDRAFT_185971	198	NA	NA	NA	NA	NA	NA	NA	NA	NA	NA	3055.EDO96861;	cre:CHLREDRAFT_185971;	5728353;	NA	NA	NA	NA	NA
Q75VY8	14.5497	14.7973	14.7222	14.6774	14.5087	14.561	14.5217	14.5108	0.170286	-0.161081	NA	Q75VY8	Q75VY8_CHLRE	Chlorophyll a-b binding protein, chloroplastic	LhcI-3 LHCA5 CHLRE_10g425900v5 CHLREDRAFT_186299	257	NA	NA	NA	NA	photosynthesis, light harvesting in photosystem I [GO:0009768]; protein-chromophore linkage [GO:0018298]; response to light stimulus [GO:0009416]	chloroplast envelope [GO:0009941]; chloroplast thylakoid membrane [GO:0009535]; integral component of membrane [GO:0016021]; photosystem I [GO:0009522]; photosystem II [GO:0009523]; plastoglobule [GO:0010287]	chlorophyll binding [GO:0016168]	SUBCELLULAR LOCATION: Plastid, chloroplast thylakoid membrane {ECO:0000256|RuleBase:RU363080, ECO:0000256|SAAS:SAAS00625777}.	NA	NA	3055.EDP06509;	cre:CHLREDRAFT_186299;	5728187;	K08910;	PF00504;	NA	IPR001344;IPR022796;IPR023329;	NA
A8JHB2	9.29467	9.2602	9.36812	9.24446	9.22047	9.00725	9.18119	9.10325	0.17244	-0.163821	NA	A8JHB2	A8JHB2_CHLRE	Iron-sulfur cluster assembly protein	SUFD CHLRE_12g513950v5 CHLREDRAFT_196775	482	NA	NA	NA	NA	iron-sulfur cluster assembly [GO:0016226]; thylakoid membrane organization [GO:0010027]	chloroplast stroma [GO:0009570]	NA	NA	NA	NA	3055.EDO96717;	cre:CHLREDRAFT_196775;	5728519;	K09015;	PF01458;	NA	IPR000825;IPR037284;IPR011542;	NA
A0A2K3DSW0	11.5293	11.4684	11.3954	11.5403	11.714	11.6507	11.551	11.5976	0.173635	0.144937	NA	A0A2K3DSW0	A0A2K3DSW0_CHLRE	Uncharacterized protein	CHLRE_05g237450v5	285	NA	NA	NA	NA	primary metabolic process [GO:0044238]	chloroplast stroma [GO:0009570]; chloroplast thylakoid [GO:0009534]	NA	NA	NA	NA	NA	NA	NA	NA	PF16321;PF02482;	NA	IPR036567;IPR003489;IPR032528;IPR038416;	NA
A0A2K3DD80	8.37392	8.3669	8.35677	8.3428	8.22486	8.32478	8.23658	8.10291	0.174376	-0.137817	NA	A0A2K3DD80	A0A2K3DD80_CHLRE	Uncharacterized protein	CHLRE_09g395250v5	485	NA	NA	NA	NA	regulation of neurotransmitter levels [GO:0001505]	integral component of membrane [GO:0016021]	histamine receptor activity [GO:0004969]	NA	NA	NA	NA	NA	NA	NA	PF11527;	NA	IPR023379;IPR038888;IPR003980;	NA
A0A2K3DR14	11.5716	11.5319	11.5626	11.413	11.3274	11.4228	11.3741	11.4323	0.175876	-0.13064	NA	A0A2K3DR14	A0A2K3DR14_CHLRE	Uncharacterized protein	CHLRE_06g300700v5	271	NA	NA	NA	NA	NA	NA	NA	NA	NA	NA	NA	NA	NA	NA	PF13460;	NA	IPR016040;IPR036291;	NA
A0A2K3DS62	10.3662	10.3482	10.2265	10.368	10.4843	10.397	10.4336	10.4499	0.177776	0.11395	NA	A0A2K3DS62	A0A2K3DS62_CHLRE	Uncharacterized protein	CHLRE_05g245950v5	628	NA	NA	NA	NA	NA	NA	GTPase activity [GO:0003924]; GTP binding [GO:0005525]	NA	NA	NA	NA	NA	NA	NA	PF01031;PF00350;PF02212;	NA	IPR000375;IPR001401;IPR019762;IPR022812;IPR030381;IPR003130;IPR020850;IPR027417;	NA
A8IX41	8.10669	8.00674	8.02533	8.02078	8.23615	8.07815	8.4216	8.33884	0.178061	0.228799	NA	A8IX41	A8IX41_CHLRE	Farnesyl diphosphate synthase	FPPS CHLRE_03g207700v5 CHLREDRAFT_137019	360	NA	NA	NA	NA	farnesyl diphosphate biosynthetic process [GO:0045337]; geranyl diphosphate biosynthetic process [GO:0033384]	cytoplasm [GO:0005737]	dimethylallyltranstransferase activity [GO:0004161]; geranyltranstransferase activity [GO:0004337]	NA	NA	NA	3055.EDP03194;	cre:CHLREDRAFT_137019;	5718819;	K00787;	PF00348;	NA	IPR039702;IPR008949;IPR000092;IPR033749;	NA
A0A2K3E0H7	8.57052	8.49557	8.60543	8.59175	8.41261	8.49413	8.49936	8.35343	0.178061	-0.125935	NA	A0A2K3E0H7	A0A2K3E0H7_CHLRE	Uncharacterized protein	CHLRE_02g079600v5	434	NA	NA	NA	NA	phenylalanyl-tRNA aminoacylation [GO:0006432]	cytoplasm [GO:0005737]	ATP binding [GO:0005524]; phenylalanine-tRNA ligase activity [GO:0004826]; tRNA binding [GO:0000049]	NA	NA	NA	NA	NA	NA	NA	PF03147;PF01409;	NA	IPR006195;IPR005121;IPR036690;IPR004530;IPR002319;	NA
A8J230	8.4129	8.40961	8.47855	8.39331	8.17973	8.36157	8.27406	8.34417	0.178061	-0.133707	NA	A8J230	A8J230_CHLRE	Predicted protein	CHLRE_06g281800v5 CHLREDRAFT_184463	290	NA	NA	NA	NA	NA	NA	NA	NA	NA	NA	NA	cre:CHLREDRAFT_184463;	5720936;	NA	PF09353;	NA	IPR018962;	NA
Q9FNS5	12.004	11.7939	11.8319	11.7658	11.6985	11.6324	11.7216	11.6745	0.178061	-0.167132	NA	Q9FNS5	Q9FNS5_CHLRE	NADP-malate dehydrogenase (EC 1.1.1.82)	NADP-mdh MDH5 CHLRE_09g410700v5 CHLREDRAFT_192083	415	NA	NA	NA	NA	carbohydrate metabolic process [GO:0005975]; malate metabolic process [GO:0006108]; NADH metabolic process [GO:0006734]; oxaloacetate metabolic process [GO:0006107]; tricarboxylic acid cycle [GO:0006099]	NA	L-malate dehydrogenase activity [GO:0030060]; malate dehydrogenase (NADP+) activity [GO:0046554]	NA	NA	NA	3055.EDP00894;	cre:CHLREDRAFT_192083;	5722280;	K00051;	PF02866;PF00056;	NA	IPR022383;IPR001236;IPR015955;IPR001252;IPR011273;IPR010945;IPR036291;	NA
A0A2K3DES1	8.11217	8.29829	8.16454	8.08571	8.00741	7.84558	7.68844	8.02966	0.178061	-0.272407	NA	A0A2K3DES1	A0A2K3DES1_CHLRE	Peptidylprolyl isomerase (EC 5.2.1.8)	CHLRE_09g398067v5	603	NA	NA	CATALYTIC ACTIVITY: ; Reaction=[protein]-peptidylproline (omega=180) = [protein]-peptidylproline (omega=0); Xref=Rhea:RHEA:16237, Rhea:RHEA-COMP:10747, Rhea:RHEA-COMP:10748, ChEBI:CHEBI:83833, ChEBI:CHEBI:83834; EC=5.2.1.8; Evidence={ECO:0000256|PROSITE-ProRule:PRU00277};	NA	NA	NA	peptidyl-prolyl cis-trans isomerase activity [GO:0003755]	NA	NA	NA	NA	NA	NA	NA	PF00254;	NA	IPR023566;IPR001179;IPR013026;IPR011990;IPR019734;	NA
A8HYU2	8.46812	8.47636	8.41011	8.6418	8.67961	8.72693	8.58928	8.67347	0.180565	0.168224	NA	A8HYU2	A8HYU2_CHLRE	V-type proton ATPase subunit C	ATPvC CHLRE_06g250250v5 CHLREDRAFT_187322	373	NA	NA	NA	NA	ATP hydrolysis coupled proton transport [GO:0015991]; unidimensional cell growth [GO:0009826]	chloroplast [GO:0009507]; Golgi apparatus [GO:0005794]; plant-type vacuole [GO:0000325]; plasma membrane [GO:0005886]; vacuolar proton-transporting V-type ATPase, V1 domain [GO:0000221]	proton-exporting ATPase activity, phosphorylative mechanism [GO:0008553]; proton-transporting ATPase activity, rotational mechanism [GO:0046961]	NA	NA	NA	3055.EDP08406;	cre:CHLREDRAFT_187322;	5722216;	K02148;	PF03223;	NA	IPR004907;IPR036132;	NA
A8JAI8	6.91993	7.0419	6.82258	6.6999	6.34967	6.53257	6.7774	6.29796	0.180565	-0.381679	NA	A8JAI8	A8JAI8_CHLRE	Proteasome subunit beta (EC 3.4.25.1)	PBD1 CHLRE_14g610950v5 CHLREDRAFT_193424	193	NA	NA	CATALYTIC ACTIVITY: ; Reaction=Cleavage of peptide bonds with very broad specificity.; EC=3.4.25.1; Evidence={ECO:0000256|RuleBase:RU004203};	NA	proteasomal protein catabolic process [GO:0010498]; proteasomal ubiquitin-independent protein catabolic process [GO:0010499]; proteasome-mediated ubiquitin-dependent protein catabolic process [GO:0043161]	cytoplasm [GO:0005737]; nucleus [GO:0005634]; proteasome core complex [GO:0005839]	endopeptidase activity [GO:0004175]; threonine-type endopeptidase activity [GO:0004298]	SUBCELLULAR LOCATION: Cytoplasm {ECO:0000256|RuleBase:RU004203}. Nucleus {ECO:0000256|RuleBase:RU004203, ECO:0000256|SAAS:SAAS00551005}.	NA	NA	3055.EDO99016;	cre:CHLREDRAFT_193424;	5724572;	K02734;	PF00227;	NA	IPR029055;IPR035206;IPR016050;IPR001353;IPR023333;	NA
A8HSB0	13.5905	13.522	13.5118	13.5417	13.5289	13.4223	13.4151	13.4172	0.181306	-0.0956321	NA	A8HSB0	A8HSB0_CHLRE	Histone H4	HFO2 CHLRE_13g570000v5 CHLREDRAFT_168515	103	NA	NA	NA	NA	nucleosome assembly [GO:0006334]	nucleosome [GO:0000786]; nucleus [GO:0005634]	DNA binding [GO:0003677]; protein heterodimerization activity [GO:0046982]	SUBCELLULAR LOCATION: Chromosome {ECO:0000256|SAAS:SAAS00846060}. Nucleus {ECO:0000256|SAAS:SAAS00846055}.	NA	NA	3055.EDP08719;	cre:CHLREDRAFT_168515;	5719119;	K11254;	PF15511;	NA	IPR035425;IPR009072;IPR001951;IPR019809;	NA
A0A2K3DTD5	10.1397	9.98082	10.0244	9.99907	9.99907	9.81128	9.85905	9.8127	0.181614	-0.165461	NA	A0A2K3DTD5	A0A2K3DTD5_CHLRE	Eukaryotic translation initiation factor 3 subunit C (eIF3c) (Eukaryotic translation initiation factor 3 subunit 8) (eIF3 p110)	CHLRE_04g217550v5	1198	NA	NA	NA	NA	formation of cytoplasmic translation initiation complex [GO:0001732]	eukaryotic 43S preinitiation complex [GO:0016282]; eukaryotic 48S preinitiation complex [GO:0033290]; eukaryotic translation initiation factor 3 complex [GO:0005852]	translation initiation factor activity [GO:0003743]; translation initiation factor binding [GO:0031369]	SUBCELLULAR LOCATION: Cytoplasm {ECO:0000256|HAMAP-Rule:MF_03002, ECO:0000256|SAAS:SAAS01070820}.	NA	NA	NA	NA	NA	NA	PF05470;PF01399;	NA	IPR027516;IPR008905;IPR000717;IPR036390;	NA
A8IFZ9	9.40694	9.23861	9.21767	9.25701	8.87714	9.11431	9.11939	9.13484	0.181614	-0.218638	NA	A8IFZ9	A8IFZ9_CHLRE	Tryptophan synthase (EC 4.2.1.20)	MAA7 CHLRE_03g161400v5 CHLREDRAFT_9823	448	NA	NA	CATALYTIC ACTIVITY: ; Reaction=(1S,2R)-1-C-(indol-3-yl)glycerol 3-phosphate + L-serine = D-glyceraldehyde 3-phosphate + H2O + L-tryptophan; Xref=Rhea:RHEA:10532, ChEBI:CHEBI:15377, ChEBI:CHEBI:33384, ChEBI:CHEBI:57912, ChEBI:CHEBI:58866, ChEBI:CHEBI:59776; EC=4.2.1.20; Evidence={ECO:0000256|RuleBase:RU003663};	NA	tryptophan biosynthetic process [GO:0000162]	cytoplasm [GO:0005737]	tryptophan synthase activity [GO:0004834]	NA	NA	NA	3055.EDP06079;	cre:CHLREDRAFT_9823;	5729023;	K01696;	PF00291;	PATHWAY: Amino-acid biosynthesis; L-tryptophan biosynthesis; L-tryptophan from chorismate: step 5/5. {ECO:0000256|RuleBase:RU003663}.	IPR001926;IPR006653;IPR006654;IPR023026;IPR036052;	NA
A8HP90	12.1164	12.0216	11.9388	12.0879	11.9505	11.9391	11.8774	11.8966	0.181706	-0.125281	NA	A8HP90	A8HP90_CHLRE	Ribosomal protein L6	RPL6 CHLRE_01g011000v5 CHLREDRAFT_183518	223	NA	NA	NA	NA	cytoplasmic translation [GO:0002181]; ribosomal large subunit assembly [GO:0000027]	cytosolic large ribosomal subunit [GO:0022625]	RNA binding [GO:0003723]; structural constituent of ribosome [GO:0003735]	NA	NA	NA	3055.EDP09611;	cre:CHLREDRAFT_183518;	5715022;	K02934;	PF01159;	NA	IPR000915;IPR014722;IPR008991;	NA
A8IMZ5	13.015	13.2202	13.1402	13.1303	12.9506	13.0412	12.9987	12.9807	0.185403	-0.133603	NA	A8IMZ5	A8IMZ5_CHLRE	Mg-protoporphyrin IX chelatase (EC 6.6.1.1)	CHLI1 CHLRE_06g306300v5 CHLREDRAFT_135762	417	NA	NA	CATALYTIC ACTIVITY: ; Reaction=ATP + H2O + Mg(2+) + protoporphyrin IX = ADP + 3 H(+) + Mg-protoporphyrin IX + phosphate; Xref=Rhea:RHEA:13961, ChEBI:CHEBI:15377, ChEBI:CHEBI:15378, ChEBI:CHEBI:18420, ChEBI:CHEBI:30616, ChEBI:CHEBI:43474, ChEBI:CHEBI:57306, ChEBI:CHEBI:60492, ChEBI:CHEBI:456216; EC=6.6.1.1; Evidence={ECO:0000256|RuleBase:RU362087};	NA	chlorophyll biosynthetic process [GO:0015995]; photosynthesis [GO:0015979]	chloroplast [GO:0009507]	ATP binding [GO:0005524]; magnesium chelatase activity [GO:0016851]	SUBCELLULAR LOCATION: Plastid, chloroplast {ECO:0000256|RuleBase:RU362087}.	NA	NA	3055.EDP04965;	cre:CHLREDRAFT_135762;	5716878;	NA	PF01078;	PATHWAY: Porphyrin-containing compound metabolism; chlorophyll biosynthesis. {ECO:0000256|RuleBase:RU362087}.	IPR003593;IPR011775;IPR000523;IPR027417;	NA
A8J1X0	9.10043	8.80135	8.86958	8.85973	8.81197	8.66511	8.60102	8.60407	0.18548	-0.237229	NA	A8J1X0	A8J1X0_CHLRE	Uncoupling protein	UCP1 CHLRE_06g278750v5 CHLREDRAFT_138059	298	NA	NA	NA	NA	mitochondrial transmembrane transport [GO:1990542]	integral component of membrane [GO:0016021]; mitochondrial membrane [GO:0031966]	oxidative phosphorylation uncoupler activity [GO:0017077]	NA	NA	NA	3055.EDP01675;	cre:CHLREDRAFT_138059;	5720867;	K15103;	PF00153;	NA	IPR002030;IPR040062;IPR018108;IPR023395;	NA
A8J6K9	9.56924	9.53554	9.51261	9.72668	9.73305	9.70885	9.71119	9.76733	0.18548	0.144087	NA	A8J6K9	A8J6K9_CHLRE	Proteasome subunit alpha type (EC 3.4.25.1)	POA5 CHLRE_17g724350v5 CHLREDRAFT_184847	241	NA	NA	CATALYTIC ACTIVITY: ; Reaction=Cleavage of peptide bonds with very broad specificity.; EC=3.4.25.1; Evidence={ECO:0000256|PROSITE-ProRule:PRU00808, ECO:0000256|RuleBase:RU000551};	NA	proteasomal protein catabolic process [GO:0010498]; proteasomal ubiquitin-independent protein catabolic process [GO:0010499]; proteasome-mediated ubiquitin-dependent protein catabolic process [GO:0043161]	cytoplasm [GO:0005737]; nucleus [GO:0005634]; proteasome core complex [GO:0005839]; proteasome core complex, alpha-subunit complex [GO:0019773]	endopeptidase activity [GO:0004175]; threonine-type endopeptidase activity [GO:0004298]	SUBCELLULAR LOCATION: Cytoplasm {ECO:0000256|RuleBase:RU000551}. Nucleus {ECO:0000256|RuleBase:RU000551, ECO:0000256|SAAS:SAAS00594407}.	NA	NA	3055.EDP00486;	cre:CHLREDRAFT_184847;	5722748;	K02729;	PF00227;PF10584;	NA	IPR029055;IPR023332;IPR033812;IPR000426;IPR001353;	NA
Q6X898	13.217	13.4381	13.3943	13.3553	13.0724	13.2559	13.1098	13.2227	0.18548	-0.185987	NA	Q6X898	Q6X898_CHLRE	Malate synthase (EC 2.3.3.9)	MS1 MAS1 CHLRE_03g144807v5 CHLREDRAFT_196328	546	ACT_SITE 167 167 Proton acceptor. {ECO:0000256|PIRSR:PIRSR001363-1}.; ACT_SITE 453 453 Proton donor. {ECO:0000256|PIRSR:PIRSR001363-1}.	NA	CATALYTIC ACTIVITY: ; Reaction=acetyl-CoA + glyoxylate + H2O = (S)-malate + CoA + H(+); Xref=Rhea:RHEA:18181, ChEBI:CHEBI:15377, ChEBI:CHEBI:15378, ChEBI:CHEBI:15589, ChEBI:CHEBI:36655, ChEBI:CHEBI:57287, ChEBI:CHEBI:57288; EC=2.3.3.9; Evidence={ECO:0000256|RuleBase:RU000555};	NA	glyoxylate cycle [GO:0006097]; tricarboxylic acid cycle [GO:0006099]	cytoplasm [GO:0005737]	malate synthase activity [GO:0004474]	NA	NA	NA	3055.EDP01419;	cre:CHLREDRAFT_196328;	5721289;	K01638;	PF01274;	PATHWAY: Carbohydrate metabolism; glyoxylate cycle; (S)-malate from isocitrate: step 2/2. {ECO:0000256|RuleBase:RU000555}.	IPR011076;IPR006252;IPR001465;IPR019830;	NA
A0A2K3DY96	9.19803	9.19082	9.24431	9.1777	8.94373	9.12615	9.14725	8.96323	0.18548	-0.157621	NA	A0A2K3DY96	A0A2K3DY96_CHLRE	Uncharacterized protein	CHLRE_03g189950v5	577	NA	NA	NA	NA	NA	NA	NA	NA	NA	NA	NA	NA	NA	NA	PF00515;PF13181;	NA	IPR006636;IPR013026;IPR011990;IPR001440;IPR019734;	NA
A8IHL3	9.42145	9.26986	9.37999	9.25158	9.13468	9.20019	9.24355	9.20485	0.18548	-0.134905	NA	A8IHL3	A8IHL3_CHLRE	NADH:ubiquinone oxidoreductase ND9 subunit	NUO9 CHLRE_07g327400v5 CHLREDRAFT_182980	282	NA	NA	NA	NA	NA	mitochondrial respiratory chain complex I [GO:0005747]	NADH dehydrogenase (ubiquinone) activity [GO:0008137]	NA	NA	NA	3055.EDP05911;	cre:CHLREDRAFT_182980;	5716231;	K03936;	PF00329;	NA	IPR010218;IPR037232;IPR001268;IPR020396;	NA
Q945T1	10.7684	10.7456	10.6656	10.8862	10.9623	10.963	10.8493	10.8987	0.18548	0.151869	NA	Q945T1	Q945T1_CHLRE	GrpE protein homolog	CGE1 CGE1a|CGE1b CHLRE_07g341600v5 CHLREDRAFT_196855	260	NA	NA	NA	NA	protein folding [GO:0006457]	mitochondrial matrix [GO:0005759]	adenyl-nucleotide exchange factor activity [GO:0000774]; chaperone binding [GO:0051087]; protein homodimerization activity [GO:0042803]; unfolded protein binding [GO:0051082]	SUBCELLULAR LOCATION: Mitochondrion matrix {ECO:0000256|RuleBase:RU000640}.	NA	NA	3055.EDP03891;	NA	5717997;	NA	PF01025;	NA	IPR000740;IPR013805;IPR009012;	NA
Q93VE0	15.6623	15.728	15.6008	15.676	15.3924	15.595	15.578	15.3868	0.18548	-0.178719	NA	Q93VE0	Q93VE0_CHLRE	Chlorophyll a-b binding protein, chloroplastic	LhcII-4 Lhcb CHLRE_01g066917v5	256	NA	NA	NA	NA	photosynthesis, light harvesting [GO:0009765]; protein-chromophore linkage [GO:0018298]	chloroplast thylakoid membrane [GO:0009535]; integral component of membrane [GO:0016021]; photosystem I [GO:0009522]; photosystem II [GO:0009523]	chlorophyll binding [GO:0016168]	SUBCELLULAR LOCATION: Plastid, chloroplast thylakoid membrane {ECO:0000256|RuleBase:RU363080, ECO:0000256|SAAS:SAAS00625777}.	NA	NA	NA	NA	NA	NA	PF00504;	NA	IPR001344;IPR022796;IPR023329;	NA
A8IAT4	13.0312	12.9308	12.9299	12.9841	12.8868	12.894	12.7916	12.9004	0.18548	-0.100776	NA	A8IAT4	A8IAT4_CHLRE	Acetohydroxy acid isomeroreductase (EC 1.1.1.86)	AAI1 CHLRE_10g434750v5 CHLREDRAFT_140839	555	NA	BINDING 467 467 Substrate. {ECO:0000256|PROSITE-ProRule:PRU01198}.	NA	METAL 271 271 Magnesium 1. {ECO:0000256|PROSITE-ProRule:PRU01198}.; METAL 271 271 Magnesium 2. {ECO:0000256|PROSITE-ProRule:PRU01198}.; METAL 275 275 Magnesium 1. {ECO:0000256|PROSITE-ProRule:PRU01198}.; METAL 441 441 Magnesium 2. {ECO:0000256|PROSITE-ProRule:PRU01198}.; METAL 445 445 Magnesium 2. {ECO:0000256|PROSITE-ProRule:PRU01198}.	branched-chain amino acid biosynthetic process [GO:0009082]; isoleucine biosynthetic process [GO:0009097]; response to cadmium ion [GO:0046686]; valine biosynthetic process [GO:0009099]	apoplast [GO:0048046]; cell wall [GO:0005618]; chloroplast [GO:0009507]; chloroplast envelope [GO:0009941]; chloroplast stroma [GO:0009570]; mitochondrion [GO:0005739]	copper ion binding [GO:0005507]; ketol-acid reductoisomerase activity [GO:0004455]	NA	NA	NA	3055.EDP06428;	cre:CHLREDRAFT_140839;	5728013;	K00053;	PF01450;PF07991;	NA	IPR008927;IPR013328;IPR013023;IPR000506;IPR013116;IPR036291;	NA
A8IL32	13.2954	13.2545	13.1319	13.3088	12.9462	13.2123	13.0296	12.9144	0.18548	-0.222011	NA	A8IL32	A8IL32_CHLRE	Photosystem I reaction center subunit XI	PSAL CHLRE_12g486300v5 CHLREDRAFT_205935	196	NA	NA	NA	NA	photosynthesis [GO:0015979]	chloroplast thylakoid membrane [GO:0009535]; integral component of membrane [GO:0016021]; photosystem I reaction center [GO:0009538]	NA	NA	NA	NA	3055.EDP05530;	cre:CHLREDRAFT_205935;	5716624;	K02699;	PF02605;	NA	IPR003757;IPR036592;IPR022980;	NA
A0A2K3CVF2	8.32634	8.23387	8.58412	8.21387	7.99414	8.11019	8.13452	8.08912	0.18548	-0.25756	NA	A0A2K3CVF2	A0A2K3CVF2_CHLRE	Uncharacterized protein	CHLRE_16g675450v5	241	NA	NA	NA	NA	NA	NA	NA	NA	NA	NA	NA	NA	NA	NA	PF00106;	NA	IPR036291;IPR002347;	NA
Q84XS0	8.77379	8.72472	8.62404	8.67567	8.48375	8.59949	8.39215	8.61819	0.18548	-0.17616	NA	Q84XS0	Q84XS0_CHLRE	Thioredoxin o	TRXo CHLRE_05g248500v5 CHLREDRAFT_195613	150	NA	NA	NA	NA	cell redox homeostasis [GO:0045454]; glycerol ether metabolic process [GO:0006662]	cell [GO:0005623]	protein disulfide oxidoreductase activity [GO:0015035]	NA	DISULFID 74 77 Redox-active. {ECO:0000256|PIRSR:PIRSR000077-4}.	NA	3055.EDP07025;	cre:CHLREDRAFT_195613;	5726320;	K03671;	PF00085;	NA	IPR005746;IPR036249;IPR013766;	NA
P06541	15.996	16.1134	16.1298	16.0594	15.9767	16.0269	15.9027	15.9302	0.186084	-0.115562	NA	P06541	ATPB_CHLRE	ATP synthase subunit beta, chloroplastic (EC 7.1.2.2) (ATP synthase F1 sector subunit beta) (F-ATPase subunit beta)	atpB	481	NA	NA	CATALYTIC ACTIVITY: ; Reaction=ATP + 4 H(+)(in) + H2O = ADP + 5 H(+)(out) + phosphate; Xref=Rhea:RHEA:57720, ChEBI:CHEBI:15377, ChEBI:CHEBI:15378, ChEBI:CHEBI:30616, ChEBI:CHEBI:43474, ChEBI:CHEBI:456216; EC=7.1.2.2; Evidence={ECO:0000255|HAMAP-Rule:MF_01347};	NA	ATP synthesis coupled proton transport [GO:0015986]	chloroplast thylakoid membrane [GO:0009535]; proton-transporting ATP synthase complex, catalytic core F(1) [GO:0045261]	ATP binding [GO:0005524]; proton-transporting ATP synthase activity, rotational mechanism [GO:0046933]	SUBCELLULAR LOCATION: Plastid, chloroplast thylakoid membrane {ECO:0000255|HAMAP-Rule:MF_01347}; Peripheral membrane protein {ECO:0000255|HAMAP-Rule:MF_01347}.	NA	NA	3055.DAA00958;	cre:ChreCp058;	2717034;	K02112;	PF00006;PF02874;	NA	IPR003593;IPR005722;IPR020003;IPR004100;IPR036121;IPR000194;IPR024034;IPR027417;	NA
A0A2K3DMQ1	8.9491	8.76538	8.91115	8.91319	8.67842	8.80628	8.77343	8.71649	0.186247	-0.141049	NA	A0A2K3DMQ1	A0A2K3DMQ1_CHLRE	Uncharacterized protein	CHLRE_06g261500v5	324	NA	NA	NA	NA	cell redox homeostasis [GO:0045454]	chloroplast envelope [GO:0009941]; chloroplast thylakoid membrane [GO:0009535]	electron transfer activity [GO:0009055]; protein disulfide oxidoreductase activity [GO:0015035]	NA	NA	NA	NA	NA	NA	NA	PF13417;	NA	IPR002109;IPR040079;IPR004045;IPR036249;	NA
A0A2K3DYL5	11.234	11.1847	11.1705	11.2621	10.8838	11.0942	11.1344	10.8056	0.188696	-0.233307	NA	A0A2K3DYL5	A0A2K3DYL5_CHLRE	Uncharacterized protein	CHLRE_03g194200v5	370	NA	NA	NA	NA	NA	NA	catalytic activity [GO:0003824]	NA	NA	NA	NA	NA	NA	NA	PF02779;PF02780;	NA	IPR029061;IPR009014;IPR005475;IPR033248;	NA
A8I6D1	10.2771	10.2377	10.214	10.2538	10.2375	10.1567	10.1646	10.1571	0.188789	-0.066681	NA	A8I6D1	A8I6D1_CHLRE	Predicted protein	CHLRE_07g316000v5 CHLREDRAFT_113074	123	NA	NA	NA	NA	nucleocytoplasmic transport [GO:0006913]	nuclear pore central transport channel [GO:0044613]	NA	NA	NA	NA	3055.EDP07056;	cre:CHLREDRAFT_113074;	5726351;	NA	PF02136;	NA	IPR002075;IPR032710;IPR018222;	NA
A8JGI9	12.4156	12.4866	12.3332	12.4563	11.9994	12.351	12.2493	11.9638	0.188789	-0.282088	NA	A8JGI9	A8JGI9_CHLRE	40S ribosomal protein S7	RPS7 CHLRE_12g498900v5 CHLREDRAFT_179706	194	NA	NA	NA	NA	ribosomal small subunit biogenesis [GO:0042274]; rRNA processing [GO:0006364]; translation [GO:0006412]	cytosolic small ribosomal subunit [GO:0022627]; small-subunit processome [GO:0032040]	structural constituent of ribosome [GO:0003735]	NA	NA	NA	3055.EDO96962;	cre:CHLREDRAFT_179706;	5727882;	K02993;	PF01251;	NA	IPR000554;	NA
A0A2K3CZL0	12.8943	12.8334	12.8533	12.9124	12.8661	12.7242	12.6631	12.6567	0.189285	-0.145822	NA	A0A2K3CZL0	A0A2K3CZL0_CHLRE	40S ribosomal protein S3a	CHLRE_13g568650v5	259	NA	NA	NA	NA	translation [GO:0006412]	cytosolic small ribosomal subunit [GO:0022627]	structural constituent of ribosome [GO:0003735]	SUBCELLULAR LOCATION: Cytoplasm {ECO:0000256|HAMAP-Rule:MF_03122, ECO:0000256|SAAS:SAAS00535981}.	NA	NA	NA	cre:CHLREDRAFT_168484;	5719095;	K02984;	PF01015;	NA	IPR027500;IPR001593;IPR018281;	NA
A8IQE3	11.9633	11.8773	11.963	11.9058	11.8974	11.8411	11.7782	11.7478	0.189285	-0.111239	NA	A8IQE3	A8IQE3_CHLRE	Ribosomal protein L14	RPL14 CHLRE_17g701200v5 CHLREDRAFT_145271	137	NA	NA	NA	NA	ribosomal large subunit biogenesis [GO:0042273]; translation [GO:0006412]	cytosolic large ribosomal subunit [GO:0022625]	RNA binding [GO:0003723]; structural constituent of ribosome [GO:0003735]	NA	NA	NA	3055.EDP04708;	cre:CHLREDRAFT_145271;	5717299;	K02875;	PF01929;	NA	IPR014722;IPR002784;IPR039660;IPR008991;	NA
Q6UKY3	9.24647	9.36956	9.18602	9.2362	9.06396	9.22762	9.02523	9.0352	0.189608	-0.171561	NA	Q6UKY3	Q6UKY3_CHLRE	Mitochondrial NADH:ubiquinone oxidoreductase 18 kDa subunit (EC 1.6.5.3)	NUOB13 CHLRE_13g568800v5 CHLREDRAFT_127639	165	NA	NA	NA	NA	respiratory electron transport chain [GO:0022904]	mitochondrial respiratory chain complex I [GO:0005747]	NADH dehydrogenase (ubiquinone) activity [GO:0008137]	NA	NA	NA	3055.EDP08707;	cre:CHLREDRAFT_127639;	5719097;	K03949;	PF04716;	NA	IPR006806;	NA
A0A2K3DAI9	8.26605	8.42886	8.45785	8.2092	7.98509	8.11081	8.24777	8.11336	0.191383	-0.226233	NA	A0A2K3DAI9	A0A2K3DAI9_CHLRE	Uncharacterized protein	CHLRE_10g441400v5	508	NA	NA	NA	NA	NA	NA	NA	NA	NA	NA	NA	NA	NA	NA	PF01798;PF08156;	NA	IPR029012;IPR012974;IPR002687;IPR036070;IPR012976;	NA
A0A2K3DVF5	8.90744	8.77539	8.74799	8.60315	8.4509	8.60422	8.63306	8.50369	0.191518	-0.210524	NA	A0A2K3DVF5	A0A2K3DVF5_CHLRE	Uncharacterized protein	CHLRE_03g146247v5	157	NA	NA	NA	NA	electron transport chain [GO:0022900]	NA	oxidoreductase activity, acting on NAD(P)H [GO:0016651]	NA	NA	NA	NA	NA	NA	NA	PF04800;	NA	IPR006885;IPR038532;	NA
A8JDW2	8.40505	8.20055	8.33571	8.18704	8.61381	8.39928	8.4005	8.564	0.195231	0.212309	NA	A8JDW2	A8JDW2_CHLRE	Predicted protein	CPLD31 CHLRE_15g636050v5 CHLREDRAFT_185598	246	NA	NA	NA	NA	NA	chloroplast [GO:0009507]; thylakoid lumen [GO:0031977]	NA	NA	NA	NA	3055.EDO97958;	cre:CHLREDRAFT_185598;	5726160;	NA	PF04536;	NA	IPR007621;	NA
Q75VZ0	12.487	12.4313	12.4016	12.4078	12.3579	12.4071	12.3447	12.3517	0.195231	-0.0665514	NA	Q75VZ0	Q75VZ0_CHLRE	Chlorophyll a-b binding protein, chloroplastic	LhcI-1 CHLRE_10g452050v5	264	NA	NA	NA	NA	photosynthesis, light harvesting [GO:0009765]; protein-chromophore linkage [GO:0018298]	chloroplast thylakoid membrane [GO:0009535]; integral component of membrane [GO:0016021]; photosystem I [GO:0009522]; photosystem II [GO:0009523]	chlorophyll binding [GO:0016168]	SUBCELLULAR LOCATION: Plastid, chloroplast thylakoid membrane {ECO:0000256|RuleBase:RU363080, ECO:0000256|SAAS:SAAS00625777}.	NA	NA	NA	NA	NA	NA	PF00504;	NA	IPR001344;IPR022796;IPR023329;	NA
A0A2K3CRT9	7.30898	7.5915	7.53331	7.39152	7.60129	7.59564	7.71548	7.78628	0.199306	0.218345	NA	A0A2K3CRT9	A0A2K3CRT9_CHLRE	Uncharacterized protein	CHLRE_17g742450v5	205	NA	NA	NA	NA	NA	NA	NA	NA	NA	NA	NA	NA	NA	NA	PF14497;PF02798;	NA	IPR010987;IPR036282;IPR040079;IPR004045;IPR004046;IPR036249;	NA
P10898	14.2976	14.2372	14.2865	14.2974	14.3577	14.3867	14.2896	14.3616	0.200619	0.06923	NA	P10898	PSBC_CHLRE	Photosystem II CP43 reaction center protein (PSII 43 kDa protein) (Protein CP-43) (Protein P6)	psbC	461	NA	NA	NA	METAL 355 355 Calcium-manganese-oxide [Ca-4Mn-5O]; manganese 2. {ECO:0000255|HAMAP-Rule:MF_01496}.; METAL 355 355 Calcium-manganese-oxide [Ca-4Mn-5O]; manganese 3. {ECO:0000255|HAMAP-Rule:MF_01496}.	photosynthetic electron transport in photosystem II [GO:0009772]; protein-chromophore linkage [GO:0018298]	chloroplast thylakoid membrane [GO:0009535]; integral component of membrane [GO:0016021]; photosystem II [GO:0009523]	chlorophyll binding [GO:0016168]; electron transporter, transferring electrons within the cyclic electron transport pathway of photosynthesis activity [GO:0045156]; metal ion binding [GO:0046872]	SUBCELLULAR LOCATION: Plastid, chloroplast thylakoid membrane {ECO:0000255|HAMAP-Rule:MF_01496, ECO:0000269|PubMed:1885590}; Multi-pass membrane protein {ECO:0000255|HAMAP-Rule:MF_01496}.	NA	PTM: Phosphorylated in vitro (PubMed:1885590). {ECO:0000269|PubMed:1885590}.	3055.DAA00966;	cre:ChreCp066;	2716963;	K02705;	PF00421;	NA	IPR000932;IPR036001;IPR005869;	NA
A8J9D9	10.1941	10.1482	10.2378	10.2824	10.2976	10.2722	10.403	10.3297	0.203733	0.110013	NA	A8J9D9	A8J9D9_CHLRE	Plastid ribosomal protein L24	PRPL24 CHLRE_16g652550v5 CHLREDRAFT_195622	170	NA	NA	NA	NA	plastid translation [GO:0032544]	chloroplast envelope [GO:0009941]; chloroplast stroma [GO:0009570]; mitochondrion [GO:0005739]; ribosome [GO:0005840]	structural constituent of ribosome [GO:0003735]	NA	NA	NA	3055.EDO99434;	cre:CHLREDRAFT_195622;	5723779;	K02895;	PF00467;PF17136;	NA	IPR005824;IPR014722;IPR003256;IPR005825;IPR008991;	NA
A8I175	9.00222	9.07707	8.80229	9.00596	9.25754	9.24194	9.05984	9.14372	0.203733	0.203877	NA	A8I175	A8I175_CHLRE	N-ethylmaleimide sensitive fusion protein (EC 3.6.1.3)	CHLRE_10g461250v5 CHLREDRAFT_187761	719	NA	NA	NA	NA	Golgi to plasma membrane protein transport [GO:0043001]; Golgi vesicle docking [GO:0048211]; SNARE complex disassembly [GO:0035494]	Golgi stack [GO:0005795]	ATPase activity [GO:0016887]; ATP binding [GO:0005524]	NA	NA	NA	3055.EDP07906;	cre:CHLREDRAFT_187761;	5724154;	K06027;	PF00004;	NA	IPR003593;IPR009010;IPR003959;IPR003960;IPR029067;IPR027417;IPR039812;	NA
A0A2K3D8G0	9.62279	9.51982	9.66766	9.51853	9.50375	9.42276	9.46058	9.49064	0.205489	-0.112768	NA	A0A2K3D8G0	A0A2K3D8G0_CHLRE	Uncharacterized protein	CHLRE_11g477300v5	585	NA	NA	NA	NA	NA	NA	NA	NA	NA	NA	NA	NA	NA	NA	PF02985;	NA	IPR011989;IPR016024;IPR000357;IPR021133;	NA
A0A2K3CPA4	9.16569	9.11702	9.07407	8.99965	9.3312	9.30481	9.36814	9.10074	0.209398	0.187113	NA	A0A2K3CPA4	A0A2K3CPA4_CHLRE	Uncharacterized protein	CHLRE_17g706600v5	166	NA	NA	NA	NA	NA	NA	NA	NA	NA	NA	NA	NA	NA	NA	NA	NA	NA	NA
A0A2K3DHX3	8.1171	8.21045	8.14118	8.03012	7.9914	7.92196	8.05537	8.02508	0.209742	-0.12626	NA	A0A2K3DHX3	A0A2K3DHX3_CHLRE	Uncharacterized protein	CHLRE_08g378850v5	416	NA	NA	NA	NA	nucleoside metabolic process [GO:0009116]; nucleotide biosynthetic process [GO:0009165]	NA	magnesium ion binding [GO:0000287]; ribose phosphate diphosphokinase activity [GO:0004749]	NA	NA	NA	NA	NA	NA	NA	PF14572;PF13793;	NA	IPR029099;IPR000836;IPR029057;IPR005946;IPR037515;	NA
A8HN50	12.0385	11.9497	11.9618	12.0209	11.9585	11.9311	11.8571	11.8883	0.210004	-0.0839656	NA	A8HN50	A8HN50_CHLRE	60S ribosomal protein L18a	RPL18a CHLRE_01g047750v5 CHLREDRAFT_146844	182	NA	NA	NA	NA	translation [GO:0006412]	cytosolic large ribosomal subunit [GO:0022625]	structural constituent of ribosome [GO:0003735]	NA	NA	NA	3055.EDP09481;	cre:CHLREDRAFT_146844;	5715690;	K02882;	PF01775;	NA	IPR028877;IPR023573;IPR021138;	NA
A8IBU6	7.29675	7.42864	7.25699	7.5248	7.60124	7.55506	7.57308	7.48612	0.211359	0.177079	NA	A8IBU6	A8IBU6_CHLRE	Nuclear ribonucleoprotein	CHLRE_10g428200v5 CHLREDRAFT_181880	356	NA	NA	NA	NA	NA	ribonucleoprotein complex [GO:1990904]	mRNA binding [GO:0003729]; RNA binding [GO:0003723]	NA	NA	NA	3055.EDP06492;	cre:CHLREDRAFT_181880;	5728145;	K12741;	PF00076;	NA	IPR012677;IPR035979;IPR000504;	NA
Q9AXJ2	13.8225	14.049	14.0454	13.9417	13.3693	13.8203	13.8184	13.5269	0.212566	-0.330973	NA	Q9AXJ2	Q9AXJ2_CHLRE	PsaN	psaN CHLRE_02g082500v5	139	NA	NA	NA	NA	photosynthesis [GO:0015979]	chloroplast thylakoid membrane [GO:0009535]; photosystem I [GO:0009522]	NA	NA	NA	NA	NA	NA	NA	NA	PF05479;	NA	IPR008796;	NA
A0A2K3DR45	7.51107	7.36	7.38075	7.46091	7.64719	7.4407	7.68962	7.62978	0.213142	0.17364	NA	A0A2K3DR45	A0A2K3DR45_CHLRE	Uncharacterized protein	CHLRE_06g302700v5	557	NA	NA	NA	NA	NA	chloroplast envelope [GO:0009941]; mitochondrion [GO:0005739]	NA	NA	NA	NA	NA	NA	NA	NA	PF13516;	NA	IPR001611;IPR032675;	NA
A0A2K3E242	9.09607	9.14078	9.00174	8.95789	8.69908	8.8764	9.00792	8.77755	0.213142	-0.208881	NA	A0A2K3E242	A0A2K3E242_CHLRE	Uncharacterized protein	CHLRE_02g097550v5	296	NA	NA	NA	NA	NA	chloroplast [GO:0009507]	NA	NA	NA	NA	NA	NA	NA	NA	PF01709;	NA	IPR017856;IPR002876;IPR026564;IPR029072;	NA
A8I2E0	12.159	12.0962	12.1038	12.2248	12.1749	12.2593	12.2787	12.3037	0.213142	0.108203	NA	A8I2E0	A8I2E0_CHLRE	Superoxide dismutase (EC 1.15.1.1)	MSD1 CHLRE_02g096150v5 CHLREDRAFT_53941	218	NA	NA	CATALYTIC ACTIVITY: ; Reaction=2 H(+) + 2 superoxide = H2O2 + O2; Xref=Rhea:RHEA:20696, ChEBI:CHEBI:15378, ChEBI:CHEBI:15379, ChEBI:CHEBI:16240, ChEBI:CHEBI:18421; EC=1.15.1.1; Evidence={ECO:0000256|RuleBase:RU000414};	METAL 27 27 Divalent metal cation. {ECO:0000256|PIRSR:PIRSR000349-1}.; METAL 84 84 Divalent metal cation. {ECO:0000256|PIRSR:PIRSR000349-1}.; METAL 174 174 Divalent metal cation. {ECO:0000256|PIRSR:PIRSR000349-1}.; METAL 178 178 Divalent metal cation. {ECO:0000256|PIRSR:PIRSR000349-1}.	NA	NA	metal ion binding [GO:0046872]; superoxide dismutase activity [GO:0004784]	NA	NA	NA	3055.EDP07754;	cre:CHLREDRAFT_53941;	5725400;	K04564;	PF02777;PF00081;	NA	IPR001189;IPR019833;IPR019832;IPR019831;IPR036324;IPR036314;	NA
A8J2G4	11.3976	11.4435	11.5606	11.609	11.4306	11.174	11.347	11.2837	0.213142	-0.193873	NA	A8J2G4	A8J2G4_CHLRE	Ribosomal protein L32	RPL32 CHLRE_06g289550v5 CHLREDRAFT_191758	133	NA	NA	NA	NA	translation [GO:0006412]	cytosolic large ribosomal subunit [GO:0022625]	structural constituent of ribosome [GO:0003735]	NA	NA	NA	3055.EDP01775;	cre:CHLREDRAFT_191758;	5721069;	K02912;	PF01655;	NA	IPR001515;IPR036351;	NA
A8JHB7	11.0839	11.1367	11.1424	11.2527	11.0327	11.1172	10.9621	10.9608	0.213142	-0.135719	NA	A8JHB7	A8JHB7_CHLRE	Predicted protein	CHLRE_12g514200v5 CHLREDRAFT_140509	611	NA	NA	NA	NA	NA	NA	flavin adenine dinucleotide binding [GO:0050660]; oxidoreductase activity, acting on CH-OH group of donors [GO:0016614]	NA	NA	NA	3055.EDO96742;	cre:CHLREDRAFT_140509;	5728543;	K22464;	PF05199;PF00732;	NA	IPR036188;IPR012132;IPR000172;IPR007867;	NA
A0A2K3CSS8	6.95411	7.076	6.65805	7.01829	6.10121	6.66524	6.70951	6.46311	0.213142	-0.441844	NA	A0A2K3CSS8	A0A2K3CSS8_CHLRE	Uncharacterized protein	CHLRE_16g648900v5	610	NA	NA	NA	NA	response to water deprivation [GO:0009414]	chloroplast stroma [GO:0009570]; chloroplast thylakoid [GO:0009534]	NA	NA	NA	NA	NA	NA	NA	NA	PF02696;	NA	IPR003846;	NA
A8JFB1	12.8735	12.9136	12.7879	12.8855	12.8123	12.7782	12.7679	12.6688	0.214418	-0.108304	NA	A8JFB1	A8JFB1_CHLRE	Porphobilinogen deaminase	PBGD1 CHLRE_16g663900v5 CHLREDRAFT_194475	349	NA	NA	NA	NA	chloroplast RNA modification [GO:1900865]; defense response to bacterium [GO:0042742]; heme biosynthetic process [GO:0006783]; peptidyl-pyrromethane cofactor linkage [GO:0018160]	apoplast [GO:0048046]; chloroplast envelope [GO:0009941]; chloroplast stroma [GO:0009570]; cytoplasm [GO:0005737]	hydroxymethylbilane synthase activity [GO:0004418]	NA	NA	NA	3055.EDO97482;	cre:CHLREDRAFT_194475;	5727029;	K01749;	PF01379;PF03900;	NA	IPR000860;IPR022419;IPR022417;IPR022418;IPR036803;	NA
A0A2K3DQG7	7.86927	7.90917	7.75299	7.83967	7.70277	7.73387	7.78114	7.57715	0.214418	-0.144045	NA	A0A2K3DQG7	A0A2K3DQG7_CHLRE	Uncharacterized protein	CHLRE_06g292000v5	770	NA	NA	NA	NA	intracellular protein transport [GO:0006886]	cell [GO:0005623]	NA	NA	NA	NA	NA	NA	NA	NA	PF00790;	NA	IPR008942;IPR004152;IPR038425;IPR002014;	NA
A0A2K3DQS2	12.4003	12.4936	12.446	12.4507	12.3006	12.4404	12.3484	12.2982	0.214418	-0.100726	NA	A0A2K3DQS2	A0A2K3DQS2_CHLRE	Uncharacterized protein	CHLRE_06g298650v5	464	NA	NA	NA	NA	NA	NA	ATP binding [GO:0005524]; nucleic acid binding [GO:0003676]	NA	NA	NA	NA	NA	NA	NA	PF00270;PF00271;	NA	IPR011545;IPR014001;IPR001650;IPR027417;IPR014014;	NA
A0A2K3CV04	11.6074	11.5273	11.5205	11.6202	11.5216	11.4634	11.3345	11.4593	0.214418	-0.124153	NA	A0A2K3CV04	A0A2K3CV04_CHLRE	40S ribosomal protein S26	CHLRE_16g682300v5	112	NA	NA	NA	NA	translation [GO:0006412]	ribosome [GO:0005840]	structural constituent of ribosome [GO:0003735]	NA	NA	NA	NA	NA	NA	NA	PF01283;	NA	IPR000892;IPR038551;	NA
A0A2K3DFI5	7.45106	7.41803	7.23091	7.28501	7.42327	7.60874	7.93971	7.66024	0.214418	0.311735	NA	A0A2K3DFI5	A0A2K3DFI5_CHLRE	Uncharacterized protein	CHLRE_09g408851v5	402	NA	NA	NA	NA	NA	NA	metal ion binding [GO:0046872]; metalloaminopeptidase activity [GO:0070006]	NA	NA	NA	NA	NA	NA	NA	PF00557;PF16188;	NA	IPR029149;IPR036005;IPR000994;IPR033740;IPR032416;	NA
A0A2K3CVN0	12.7335	12.677	12.6414	12.7212	12.6796	12.6022	12.5405	12.5577	0.214418	-0.0982563	NA	A0A2K3CVN0	A0A2K3CVN0_CHLRE	Uncharacterized protein	CHLRE_16g672650v5	275	NA	NA	NA	NA	NA	cell wall [GO:0005618]; chloroplast envelope [GO:0009941]; integral component of membrane [GO:0016021]; mitochondrion [GO:0005739]; plasmodesma [GO:0009506]; vacuolar membrane [GO:0005774]	dicarboxylic acid transmembrane transporter activity [GO:0005310]; tricarboxylic acid transmembrane transporter activity [GO:0015142]	NA	NA	NA	NA	NA	NA	NA	PF00153;	NA	IPR040062;IPR018108;IPR023395;	NA
A0A2K3DWL6	8.72729	8.76086	8.89859	8.79052	8.99662	9.0168	9.02234	8.8064	0.214418	0.166225	NA	A0A2K3DWL6	A0A2K3DWL6_CHLRE	Uncharacterized protein	CHLRE_03g164350v5	224	NA	NA	NA	NA	NA	NA	hydrolase activity [GO:0016787]	NA	NA	NA	NA	NA	NA	NA	PF02230;	NA	IPR029058;IPR003140;	NA
A0A2K3DDA0	12.7697	12.6053	12.5721	12.5997	12.4939	12.5645	12.4851	12.4964	0.214418	-0.126725	NA	A0A2K3DDA0	A0A2K3DDA0_CHLRE	Uncharacterized protein	CHLRE_09g394200v5	1496	NA	NA	NA	NA	NA	NA	NA	NA	NA	NA	NA	NA	NA	NA	PF02469;	NA	IPR036378;IPR000782;	NA
A0A2K3DKE9	8.00589	7.75502	7.68069	7.49032	7.47801	7.28243	7.20705	7.559	0.214418	-0.351359	NA	A0A2K3DKE9	A0A2K3DKE9_CHLRE	Uncharacterized protein	CHLRE_07g338451v5	404	NA	NA	NA	NA	gluconeogenesis [GO:0006094]; glycerol metabolic process [GO:0006071]	NA	fructose 1,6-bisphosphate 1-phosphatase activity [GO:0042132]	NA	NA	NA	NA	NA	NA	NA	PF03320;	NA	IPR004464;	NA
A0A2K3DLY3	8.81776	8.57606	8.61855	8.68971	8.59736	8.45532	8.4911	8.52292	0.214418	-0.158847	NA	A0A2K3DLY3	A0A2K3DLY3_CHLRE	Uncharacterized protein	CHLRE_06g250800v5	389	NA	NA	NA	NA	NA	NA	RNA binding [GO:0003723]	NA	NA	NA	NA	NA	NA	NA	PF00013;PF00397;	NA	IPR004087;IPR004088;IPR036612;IPR001202;IPR036020;	NA
A0A2K3D1X5	7.83611	7.91473	8.06354	7.94854	7.36665	7.6513	7.90245	7.59398	0.214418	-0.312138	NA	A0A2K3D1X5	A0A2K3D1X5_CHLRE	Uncharacterized protein	CHLRE_12g492350v5	678	NA	NA	NA	NA	NA	NA	NA	NA	NA	NA	NA	NA	NA	NA	NA	NA	NA	NA
A0A2K3CVA0	12.939	13.0271	12.9787	13.0615	13.1054	13.0654	13.0587	13.1796	0.214418	0.100728	NA	A0A2K3CVA0	A0A2K3CVA0_CHLRE	Adenylyl-sulfate kinase (EC 2.7.1.25)	CHLRE_16g677500v5	218	NA	NA	CATALYTIC ACTIVITY: ; Reaction=adenosine 5'-phosphosulfate + ATP = 3'-phosphoadenylyl sulfate + ADP + H(+); Xref=Rhea:RHEA:24152, ChEBI:CHEBI:15378, ChEBI:CHEBI:30616, ChEBI:CHEBI:58243, ChEBI:CHEBI:58339, ChEBI:CHEBI:456216; EC=2.7.1.25; Evidence={ECO:0000256|RuleBase:RU004347};	NA	hydrogen sulfide biosynthetic process [GO:0070814]; sulfate assimilation [GO:0000103]	NA	adenylylsulfate kinase activity [GO:0004020]; ATP binding [GO:0005524]	NA	NA	NA	NA	NA	NA	NA	NA	PATHWAY: Sulfur metabolism; hydrogen sulfide biosynthesis; sulfite from sulfate: step 2/3. {ECO:0000256|RuleBase:RU004347}.	IPR002891;IPR027417;	NA
A8HNJ8	7.9307	8.1601	8.06213	8.23433	8.0023	7.91997	7.79218	7.83449	0.214418	-0.209578	NA	A8HNJ8	A8HNJ8_CHLRE	Plastid ribosomal protein L18	PRPL18 CHLRE_01g052100v5 CHLREDRAFT_196265	145	NA	NA	NA	NA	translation [GO:0006412]	chloroplast envelope [GO:0009941]; chloroplast stroma [GO:0009570]; nucleolus [GO:0005730]; ribosome [GO:0005840]	5S rRNA binding [GO:0008097]; structural constituent of ribosome [GO:0003735]	NA	NA	NA	3055.EDP09994;	cre:CHLREDRAFT_196265;	5715771;	K02881;	PF00861;	NA	IPR005484;IPR004389;	NA
A0A2K3D818	10.0441	10.1443	10.1282	10.229	10.1687	10.3351	10.3141	10.2787	0.214418	0.137731	NA	A0A2K3D818	A0A2K3D818_CHLRE	Uncharacterized protein	CHLRE_11g467400v5	602	NA	NA	NA	NA	NA	NA	NA	NA	NA	NA	NA	NA	NA	NA	NA	NA	NA	NA
A0A2K3D4U8	9.24838	9.29424	9.18169	9.20094	9.11511	9.218	9.06346	9.03294	0.214418	-0.123935	NA	A0A2K3D4U8	A0A2K3D4U8_CHLRE	Uncharacterized protein	CHLRE_12g531550v5	276	NA	NA	NA	NA	NA	NA	translation initiation factor activity [GO:0003743]	NA	NA	NA	NA	NA	NA	NA	PF01873;	NA	IPR002735;IPR016189;IPR016190;	NA
A9ZNH0	8.49364	8.38117	8.3365	8.44497	8.34851	8.32459	8.3145	8.28347	0.214418	-0.0963017	NA	A9ZNH0	A9ZNH0_CHLRE	Subtilase-like serine protease	VLE CHLRE_01g049950v5	1117	NA	NA	NA	NA	NA	integral component of membrane [GO:0016021]	serine-type endopeptidase activity [GO:0004252]	NA	NA	NA	NA	NA	NA	NA	PF00082;	NA	IPR000209;IPR036852;IPR022398;IPR023828;IPR015500;IPR034204;	NA
P12154	14.0643	13.9478	13.9773	13.9752	14.1467	14.2289	14.0188	14.0971	0.214418	0.131725	NA	P12154	PSAA_CHLRE	Photosystem I P700 chlorophyll a apoprotein A1 (EC 1.97.1.12) (PSI-A) (PsaA)	psaA ps1a1	751	NA	BINDING 692 692 Chlorophyll-a A3. {ECO:0000250}.; BINDING 693 693 Phylloquinone A.	CATALYTIC ACTIVITY: ; Reaction=hnu + oxidized [2Fe-2S]-[ferredoxin] + reduced [plastocyanin] = oxidized [plastocyanin] + reduced [2Fe-2S]-[ferredoxin]; Xref=Rhea:RHEA:30407, Rhea:RHEA-COMP:10000, Rhea:RHEA-COMP:10001, Rhea:RHEA-COMP:10039, Rhea:RHEA-COMP:10040, ChEBI:CHEBI:29036, ChEBI:CHEBI:30212, ChEBI:CHEBI:33737, ChEBI:CHEBI:33738, ChEBI:CHEBI:49552; EC=1.97.1.12;	METAL 575 575 Iron-sulfur (4Fe-4S); shared with dimeric partner. {ECO:0000250}.; METAL 584 584 Iron-sulfur (4Fe-4S); shared with dimeric partner. {ECO:0000250}.; METAL 676 676 Magnesium (chlorophyll-a' A1 axial ligand; P700 special pair).; METAL 684 684 Magnesium (chlorophyll-a A3 axial ligand). {ECO:0000250}.	photosynthesis [GO:0015979]; protein-chromophore linkage [GO:0018298]	chloroplast thylakoid membrane [GO:0009535]; integral component of membrane [GO:0016021]; photosystem I [GO:0009522]	4 iron, 4 sulfur cluster binding [GO:0051539]; chlorophyll binding [GO:0016168]; electron transfer activity [GO:0009055]; magnesium ion binding [GO:0000287]	SUBCELLULAR LOCATION: Plastid, chloroplast thylakoid membrane; Multi-pass membrane protein.	NA	NA	3055.DAA01471;	cre:ChreCp019;	2717000;	K02689;	PF00223;	NA	IPR006243;IPR001280;IPR020586;IPR036408;	NA
A8IKW6	11.4861	11.4507	11.4866	11.4723	11.4054	11.4575	11.3683	11.4413	0.215008	-0.0558246	NA	A8IKW6	A8IKW6_CHLRE	Ribulose-phosphate 3-epimerase (EC 5.1.3.1)	RPE1 CHLRE_12g511900v5 CHLREDRAFT_135614	265	ACT_SITE 74 74 Proton acceptor. {ECO:0000256|PIRSR:PIRSR001461-1}.; ACT_SITE 216 216 Proton donor. {ECO:0000256|PIRSR:PIRSR001461-1}.	BINDING 47 47 Substrate. {ECO:0000256|PIRSR:PIRSR001461-3}.; BINDING 105 105 Substrate. {ECO:0000256|PIRSR:PIRSR001461-3}.; BINDING 218 218 Substrate; via amide nitrogen. {ECO:0000256|PIRSR:PIRSR001461-3}.	CATALYTIC ACTIVITY: ; Reaction=D-ribulose 5-phosphate = D-xylulose 5-phosphate; Xref=Rhea:RHEA:13677, ChEBI:CHEBI:57737, ChEBI:CHEBI:58121; EC=5.1.3.1; Evidence={ECO:0000256|PIRNR:PIRNR001461};	METAL 72 72 Divalent metal cation. {ECO:0000256|PIRSR:PIRSR001461-2}.; METAL 74 74 Divalent metal cation. {ECO:0000256|PIRSR:PIRSR001461-2}.; METAL 105 105 Divalent metal cation. {ECO:0000256|PIRSR:PIRSR001461-2}.; METAL 216 216 Divalent metal cation. {ECO:0000256|PIRSR:PIRSR001461-2}.	cellular carbohydrate metabolic process [GO:0044262]; pentose catabolic process [GO:0019323]; pentose-phosphate shunt, non-oxidative branch [GO:0009052]; response to cold [GO:0009409]; response to nematode [GO:0009624]	apoplast [GO:0048046]; chloroplast envelope [GO:0009941]; chloroplast stroma [GO:0009570]; cytosol [GO:0005829]; stromule [GO:0010319]; thylakoid [GO:0009579]	metal ion binding [GO:0046872]; ribulose-phosphate 3-epimerase activity [GO:0004750]	NA	NA	NA	3055.EDP05517;	cre:CHLREDRAFT_135614;	5716597;	K01783;	PF00834;	NA	IPR013785;IPR026019;IPR000056;IPR011060;	NA
A8JG73	13.3471	13.2509	13.3561	13.3308	13.2547	13.2461	13.2227	13.2825	0.215771	-0.0697192	NA	A8JG73	A8JG73_CHLRE	Flagellar associated protein	FAP162 CHLRE_05g233050v5 CHLREDRAFT_194731	180	NA	NA	NA	NA	NA	motile cilium [GO:0031514]	NA	NA	NA	NA	3055.EDO97148;	cre:CHLREDRAFT_194731;	5727738;	NA	NA	NA	NA	NA
A0A2K3DV76	8.09162	8.05964	8.01573	8.18129	7.92241	8.06203	7.82734	7.74208	0.215771	-0.198608	NA	A0A2K3DV76	A0A2K3DV76_CHLRE	Uncharacterized protein	CHLRE_03g144967v5	621	NA	NA	NA	NA	mitochondrion organization [GO:0007005]	mitochondrion [GO:0005739]	ATP binding [GO:0005524]	NA	NA	NA	NA	NA	NA	NA	PF00004;PF12037;	NA	IPR003593;IPR039188;IPR003959;IPR021911;IPR027417;	NA
Q8VZX3	10.035	10.102	9.95299	10.1928	10.1652	10.2051	10.2168	10.2484	0.216267	0.138181	NA	Q8VZX3	Q8VZX3_CHLRE	Ubiquitin-conjugating enzyme E2 isoform	UBCX UBC2 CHLRE_05g247600v5 CHLREDRAFT_187409	139	NA	NA	NA	NA	postreplication repair [GO:0006301]; protein K63-linked ubiquitination [GO:0070534]	nucleus [GO:0005634]	ubiquitin conjugating enzyme activity [GO:0061631]	NA	NA	NA	3055.EDP07019;	cre:CHLREDRAFT_187409;	5726489;	K10704;	PF00179;	NA	IPR000608;IPR016135;	NA
Q9AXF6	17.7083	17.8136	17.8443	17.8039	17.6909	17.6569	17.7658	17.646	0.216327	-0.102614	NA	Q9AXF6	Q9AXF6_CHLRE	Chlorophyll a-b binding protein, chloroplastic	cabII-2 LHCBM7 CHLRE_12g548950v5 CHLREDRAFT_184071	249	NA	NA	NA	NA	photosynthesis, light harvesting in photosystem I [GO:0009768]; protein-chromophore linkage [GO:0018298]; response to light stimulus [GO:0009416]	chloroplast envelope [GO:0009941]; chloroplast thylakoid membrane [GO:0009535]; integral component of membrane [GO:0016021]; photosystem I [GO:0009522]; photosystem II [GO:0009523]; plastoglobule [GO:0010287]	chlorophyll binding [GO:0016168]	SUBCELLULAR LOCATION: Plastid, chloroplast thylakoid membrane {ECO:0000256|RuleBase:RU363080, ECO:0000256|SAAS:SAAS00625777}.	NA	NA	3055.EDP03051;	cre:CHLREDRAFT_184071;	5719633;	K08913;	PF00504;	NA	IPR001344;IPR022796;IPR023329;	NA
Q6V9A8	9.04199	8.79586	8.86589	9.01663	8.59504	8.82165	8.71884	8.78782	0.216327	-0.199252	NA	Q6V9A8	Q6V9A8_CHLRE	NADH:ubiquinone oxidoreductase 49 kD subunit (EC 1.6.5.3) (NADH:ubiquinone oxidoreductase 49 kDa ND7 subunit)	NUO7 CHLRE_09g405850v5 CHLREDRAFT_185013	467	NA	NA	NA	NA	NA	NA	NAD binding [GO:0051287]; NADH dehydrogenase (ubiquinone) activity [GO:0008137]; quinone binding [GO:0048038]	NA	NA	NA	3055.EDP00001;	cre:CHLREDRAFT_185013;	5723213;	K03935;	PF00346;	NA	IPR001135;IPR038290;IPR014029;IPR022885;IPR029014;	NA
A0A2K3DFM2	9.34904	9.25869	9.22686	9.20765	9.1696	8.9964	9.0687	9.21255	0.216327	-0.148751	NA	A0A2K3DFM2	A0A2K3DFM2_CHLRE	Uncharacterized protein	CHLRE_09g410650v5	431	NA	NA	NA	NA	histidine biosynthetic process [GO:0000105]	cytoplasm [GO:0005737]	ATP phosphoribosyltransferase activity [GO:0003879]; magnesium ion binding [GO:0000287]	NA	NA	NA	NA	NA	NA	NA	PF01634;PF08029;PF02719;	NA	IPR013820;IPR018198;IPR001348;IPR013115;IPR011322;IPR003869;	NA
A0A2K3CPN0	7.73935	7.59839	7.53265	7.6554	7.7212	7.73458	7.91764	7.79473	0.216327	0.160586	NA	A0A2K3CPN0	A0A2K3CPN0_CHLRE	Uncharacterized protein	CHLRE_17g712100v5	445	NA	NA	NA	NA	NA	NA	flavin adenine dinucleotide binding [GO:0050660]; oxidoreductase activity [GO:0016491]	NA	NA	NA	NA	NA	NA	NA	PF07992;	NA	IPR036188;IPR023753;IPR016156;	NA
A8J4N7	9.11624	9.25695	9.24158	9.29643	9.22981	9.45869	9.49965	9.48446	0.216327	0.190351	NA	A8J4N7	A8J4N7_CHLRE	Protein phosphatase 2C	CHLRE_09g410600v5 CHLREDRAFT_192081	361	NA	NA	NA	NA	NA	NA	magnesium-dependent protein serine/threonine phosphatase activity [GO:0004724]; metal ion binding [GO:0046872]; protein serine/threonine phosphatase activity [GO:0004722]	NA	NA	NA	3055.EDP00893;	cre:CHLREDRAFT_192081;	5722279;	K17499;	PF00481;	NA	IPR015655;IPR000222;IPR036457;IPR001932;	NA
A0A2K3DZI3	12.253	12.3258	12.5029	12.3	12.153	12.1241	12.2034	12.2627	0.217519	-0.159641	NA	A0A2K3DZI3	A0A2K3DZI3_CHLRE	Uncharacterized protein	CHLRE_03g199535v5	247	NA	NA	NA	NA	NA	NA	NA	NA	NA	NA	NA	NA	NA	NA	NA	NA	NA	NA
A8J6K8	11.8156	11.6961	11.7051	11.8972	11.7123	11.6444	11.6056	11.5873	0.218654	-0.141103	NA	A8J6K8	A8J6K8_CHLRE	Photosystem I reaction center subunit psaK	PSAK CHLRE_17g724300v5 CHLREDRAFT_192478	113	NA	NA	NA	NA	photosynthesis [GO:0015979]	photosystem I [GO:0009522]	NA	NA	NA	NA	3055.EDP00485;	cre:CHLREDRAFT_192478;	5722747;	K02698;	PF01241;	NA	IPR017493;IPR000549;IPR023618;	NA
A8I2T0	11.9838	11.9609	11.8997	12.049	11.9253	11.8963	11.7666	11.8274	0.220668	-0.119439	NA	A8I2T0	A8I2T0_CHLRE	Ribosomal protein L27a	RPL27a CHLRE_02g115200v5 CHLREDRAFT_155455	147	NA	NA	NA	NA	translation [GO:0006412]	cytosolic large ribosomal subunit [GO:0022625]	structural constituent of ribosome [GO:0003735]	NA	NA	NA	3055.EDP07350;	cre:CHLREDRAFT_155455;	5725206;	K02900;	PF00828;	NA	IPR036227;IPR030878;IPR001196;IPR021131;	NA
A0A2K3DDU4	7.56126	7.61014	7.27318	7.49519	7.33555	7.22068	7.17575	7.34288	0.220668	-0.216227	NA	A0A2K3DDU4	A0A2K3DDU4_CHLRE	Histone deacetylase (EC 3.5.1.98)	CHLRE_09g387393v5	575	NA	NA	CATALYTIC ACTIVITY: ; Reaction=Hydrolysis of an N(6)-acetyl-lysine residue of a histone to yield a deacetylated histone.; EC=3.5.1.98; Evidence={ECO:0000256|SAAS:SAAS01118022};	NA	NA	nucleus [GO:0005634]	NAD-dependent histone deacetylase activity (H3-K14 specific) [GO:0032041]	SUBCELLULAR LOCATION: Nucleus {ECO:0000256|SAAS:SAAS00894298}.	NA	NA	NA	NA	NA	NA	PF00850;	NA	IPR000286;IPR003084;IPR023801;IPR037138;IPR023696;	NA
A8J5Y7	11.2663	11.039	11.1259	10.9932	11.0014	10.8687	10.9749	10.894	0.223509	-0.171324	NA	A8J5Y7	A8J5Y7_CHLRE	Plastid ribosomal protein S6	PRPS6 CHLRE_12g520600v5 CHLREDRAFT_195632	171	NA	NA	NA	NA	translation [GO:0006412]	ribosome [GO:0005840]	small ribosomal subunit rRNA binding [GO:0070181]; structural constituent of ribosome [GO:0003735]	NA	NA	NA	3055.EDP00617;	cre:CHLREDRAFT_195632;	5722587;	K02990;	PF01250;	NA	IPR000529;IPR020814;IPR035980;IPR014717;	NA
A8IXQ5	10.7384	10.6617	10.6771	10.4967	10.3659	10.4897	10.5886	10.2937	0.227044	-0.208986	NA	A8IXQ5	A8IXQ5_CHLRE	Predicted protein	CHLRE_03g200250v5 CHLREDRAFT_183959	346	NA	NA	NA	NA	NA	NA	catalytic activity [GO:0003824]	NA	NA	NA	3055.EDP03397;	cre:CHLREDRAFT_183959;	5718941;	NA	NA	NA	IPR039556;IPR015813;IPR040442;	NA
Q6SA05	12.2763	12.271	12.2739	12.3105	11.9389	12.2259	12.2192	12.0106	0.227388	-0.184263	NA	Q6SA05	Q6SA05_CHLRE	Rubisco activase	Rca RCA1 CHLRE_04g229300v5 CHLREDRAFT_128745	408	NA	NA	NA	NA	defense response to bacterium [GO:0042742]; leaf senescence [GO:0010150]; response to cold [GO:0009409]; response to jasmonic acid [GO:0009753]; response to light stimulus [GO:0009416]	apoplast [GO:0048046]; cell wall [GO:0005618]; chloroplast envelope [GO:0009941]; chloroplast stroma [GO:0009570]; chloroplast thylakoid membrane [GO:0009535]; nucleus [GO:0005634]; plastoglobule [GO:0010287]; stromule [GO:0010319]; thylakoid [GO:0009579]	ADP binding [GO:0043531]; ATP binding [GO:0005524]; ribulose-1,5-bisphosphate carboxylase/oxygenase activator activity [GO:0046863]	NA	NA	NA	3055.EDP04194;	cre:CHLREDRAFT_128745;	5717936;	NA	PF00004;	NA	IPR003959;IPR027417;	NA
A0A2K3D193	9.89581	9.87897	9.85392	10.052	10.096	10.1871	9.94593	10.138	0.227388	0.171575	NA	A0A2K3D193	A0A2K3D193_CHLRE	Uncharacterized protein	CHLRE_13g603500v5	173	NA	NA	NA	NA	NA	NA	NA	NA	NA	NA	NA	NA	NA	NA	NA	NA	NA	NA
A0A2K3CS35	8.42911	8.466	8.51512	8.36621	8.52817	8.52041	8.83537	8.72786	0.227388	0.20884	NA	A0A2K3CS35	A0A2K3CS35_CHLRE	Carboxypeptidase (EC 3.4.16.-)	CHLRE_17g746597v5	532	NA	NA	NA	NA	NA	NA	serine-type carboxypeptidase activity [GO:0004185]	NA	NA	NA	NA	NA	NA	NA	PF00450;	NA	IPR029058;IPR001563;IPR033124;IPR018202;	NA
A8IMN5	10.9186	10.8328	10.8567	10.6719	10.7667	10.5987	10.66	10.6034	0.229568	-0.162807	NA	A8IMN5	A8IMN5_CHLRE	Carbamoyl phosphate synthase, small subunit	CMPS1 CHLRE_06g308500v5 CHLREDRAFT_128227	461	ACT_SITE 346 346 Nucleophile. {ECO:0000256|PROSITE-ProRule:PRU00605}.; ACT_SITE 430 430 {ECO:0000256|PROSITE-ProRule:PRU00605}.; ACT_SITE 432 432 {ECO:0000256|PROSITE-ProRule:PRU00605}.	NA	NA	NA	'de novo' pyrimidine nucleobase biosynthetic process [GO:0006207]; arginine biosynthetic process [GO:0006526]; carbamoyl phosphate biosynthetic process [GO:0070409]; cellular response to amino acid stimulus [GO:0071230]; cellular response to phosphate starvation [GO:0016036]; glutamine metabolic process [GO:0006541]	carbamoyl-phosphate synthase complex [GO:0005951]; chloroplast stroma [GO:0009570]; cytoplasm [GO:0005737]	carbamoyl-phosphate synthase (glutamine-hydrolyzing) activity [GO:0004088]	NA	NA	NA	3055.EDP05092;	cre:CHLREDRAFT_128227;	5716840;	K01956;	PF00988;PF00117;	NA	IPR006274;IPR002474;IPR036480;IPR029062;IPR035686;IPR017926;	NA
A8IDY0	9.70357	9.55606	9.54013	9.55146	9.35882	9.5123	9.51946	9.32161	0.229568	-0.159761	NA	A8IDY0	A8IDY0_CHLRE	V-type proton ATPase subunit	ATPvD1 CHLRE_03g176250v5 CHLREDRAFT_135171	351	NA	NA	NA	NA	ATP hydrolysis coupled proton transport [GO:0015991]; vacuolar acidification [GO:0007035]; vacuolar transport [GO:0007034]	lysosomal membrane [GO:0005765]; proton-transporting V-type ATPase, V0 domain [GO:0033179]; vacuolar proton-transporting V-type ATPase complex [GO:0016471]	proton-exporting ATPase activity, phosphorylative mechanism [GO:0008553]; proton-transporting ATPase activity, rotational mechanism [GO:0046961]	NA	NA	NA	3055.EDP06122;	cre:CHLREDRAFT_135171;	5728851;	K02146;	PF01992;	NA	IPR036079;IPR002843;IPR016727;IPR035067;	NA
Q93WL4	16.1806	16.0059	15.9756	16.058	15.9897	15.8947	15.9457	15.8534	0.229568	-0.134134	NA	Q93WL4	Q93WL4_CHLRE	Chlorophyll a-b binding protein, chloroplastic	LhcII-1.3 LHCBM3 CHLRE_04g232104v5 CHLREDRAFT_195162	257	NA	NA	NA	NA	photosynthesis, light harvesting in photosystem I [GO:0009768]; protein-chromophore linkage [GO:0018298]; response to light stimulus [GO:0009416]	chloroplast envelope [GO:0009941]; chloroplast thylakoid membrane [GO:0009535]; integral component of membrane [GO:0016021]; photosystem I [GO:0009522]; photosystem II [GO:0009523]; plastoglobule [GO:0010287]	chlorophyll binding [GO:0016168]	SUBCELLULAR LOCATION: Plastid, chloroplast thylakoid membrane {ECO:0000256|RuleBase:RU363080, ECO:0000256|SAAS:SAAS00625777}.	NA	NA	3055.EDO96390;	cre:CHLREDRAFT_195162;	5729230;	K08912;	PF00504;	NA	IPR001344;IPR022796;IPR023329;	NA
A8IHF4	7.57225	7.64434	7.78646	7.74863	7.85692	8.03782	7.97806	7.7232	0.229568	0.211076	NA	A8IHF4	A8IHF4_CHLRE	Calcium-dependent protein kinase	CrCDPK1 CHLRE_07g328900v5 CHLREDRAFT_127871	484	NA	NA	NA	NA	abscisic acid-activated signaling pathway [GO:0009738]; intracellular signal transduction [GO:0035556]; peptidyl-serine phosphorylation [GO:0018105]; protein autophosphorylation [GO:0046777]	cytoplasm [GO:0005737]; nucleus [GO:0005634]	ATP binding [GO:0005524]; calcium-dependent protein serine/threonine kinase activity [GO:0009931]; calcium ion binding [GO:0005509]; calmodulin binding [GO:0005516]; calmodulin-dependent protein kinase activity [GO:0004683]	NA	NA	NA	3055.EDP05903;	cre:CHLREDRAFT_127871;	5716209;	K13412;	PF13499;PF00069;	NA	IPR011992;IPR018247;IPR002048;IPR011009;IPR000719;IPR017441;IPR008271;	NA
A0A2K3DS60	10.1571	10.0109	10.1438	9.92922	9.87152	9.9601	9.90483	9.93203	0.230516	-0.143127	NA	A0A2K3DS60	A0A2K3DS60_CHLRE	Branched-chain-amino-acid aminotransferase (EC 2.6.1.42)	CHLRE_05g245900v5	396	NA	NA	CATALYTIC ACTIVITY: ; Reaction=2-oxoglutarate + L-isoleucine = (S)-3-methyl-2-oxopentanoate + L-glutamate; Xref=Rhea:RHEA:24801, ChEBI:CHEBI:16810, ChEBI:CHEBI:29985, ChEBI:CHEBI:35146, ChEBI:CHEBI:58045; EC=2.6.1.42; Evidence={ECO:0000256|RuleBase:RU004517};; CATALYTIC ACTIVITY: ; Reaction=2-oxoglutarate + L-leucine = 4-methyl-2-oxopentanoate + L-glutamate; Xref=Rhea:RHEA:18321, ChEBI:CHEBI:1681…	NA	branched-chain amino acid biosynthetic process [GO:0009082]	NA	L-isoleucine transaminase activity [GO:0052656]; L-leucine transaminase activity [GO:0052654]; L-valine transaminase activity [GO:0052655]	NA	NA	NA	NA	NA	NA	NA	PF01063;	NA	IPR001544;IPR018300;IPR036038;IPR005786;IPR033939;	NA
A8J6Y8	14.2844	14.1368	14.0745	14.0661	14.0301	14.0032	14.0235	14.0009	0.230516	-0.126029	NA	A8J6Y8	A8J6Y8_CHLRE	Ferredoxin--NADP reductase, chloroplastic (FNR) (EC 1.18.1.2)	FNR1 CHLRE_11g476750v5 CHLREDRAFT_195553	346	NA	BINDING 125 125 NADP. {ECO:0000256|PIRSR:PIRSR000361-1}.; BINDING 145 145 NADP. {ECO:0000256|PIRSR:PIRSR000361-1}.; BINDING 205 205 NADP; via amide nitrogen. {ECO:0000256|PIRSR:PIRSR000361-1}.; BINDING 277 277 NADP. {ECO:0000256|PIRSR:PIRSR000361-1}.; BINDING 344 344 NADP. {ECO:0000256|PIRSR:PIRSR000361-1}.	CATALYTIC ACTIVITY: ; Reaction=H(+) + NADP(+) + 2 reduced [2Fe-2S]-[ferredoxin] = NADPH + 2 oxidized [2Fe-2S]-[ferredoxin]; Xref=Rhea:RHEA:20125, Rhea:RHEA-COMP:10000, Rhea:RHEA-COMP:10001, ChEBI:CHEBI:15378, ChEBI:CHEBI:33737, ChEBI:CHEBI:33738, ChEBI:CHEBI:57783, ChEBI:CHEBI:58349; EC=1.18.1.2; Evidence={ECO:0000256|PIRNR:PIRNR000361};	NA	NA	chloroplast [GO:0009507]	ferredoxin-NADP+ reductase activity [GO:0004324]	SUBCELLULAR LOCATION: Plastid, chloroplast {ECO:0000256|PIRNR:PIRNR000361}.	NA	NA	3055.EDP00292;	cre:CHLREDRAFT_195553;	5722854;	K02641;	PF00175;	NA	IPR017927;IPR001709;IPR015701;IPR039261;IPR035442;IPR001433;IPR017938;	NA
A0A2K3DEK7	7.80083	7.5555	7.70928	7.89292	7.93871	8.01052	7.83074	8.15476	0.230516	0.244051	NA	A0A2K3DEK7	A0A2K3DEK7_CHLRE	Uncharacterized protein	CHLRE_09g396326v5	1173	NA	NA	NA	NA	NA	NA	NA	NA	NA	NA	NA	NA	NA	NA	PF02213;	NA	IPR003169;IPR035445;	NA
A8JH98	13.4045	13.3553	13.3597	13.3078	13.2914	13.3392	13.2701	13.2803	0.230516	-0.0616096	NA	A8JH98	A8JH98_CHLRE	Enolase (EC 4.2.1.11)	PGH1 eno CHLRE_12g513200v5 CHLREDRAFT_83064	477	ACT_SITE 252 252 Proton donor. {ECO:0000256|PIRSR:PIRSR001400-1}.; ACT_SITE 387 387 Proton acceptor. {ECO:0000256|PIRSR:PIRSR001400-1}.	BINDING 200 200 Substrate. {ECO:0000256|PIRSR:PIRSR001400-2}.; BINDING 209 209 Substrate. {ECO:0000256|PIRSR:PIRSR001400-2}.; BINDING 337 337 Substrate. {ECO:0000256|PIRSR:PIRSR001400-2}.; BINDING 362 362 Substrate. {ECO:0000256|PIRSR:PIRSR001400-2}.; BINDING 438 438 Substrate. {ECO:0000256|PIRSR:PIRSR001400-2}.	NA	NA	glycolytic process [GO:0006096]	phosphopyruvate hydratase complex [GO:0000015]	magnesium ion binding [GO:0000287]; phosphopyruvate hydratase activity [GO:0004634]	NA	NA	NA	3055.EDO96709;	cre:CHLREDRAFT_83064;	5728533;	K01689;	PF00113;PF03952;	NA	IPR000941;IPR036849;IPR029017;IPR020810;IPR020809;IPR020811;	NA
A0A2K3D9L7	10.9324	10.8922	11.0739	10.8233	10.8354	10.7203	10.8195	10.7656	0.230516	-0.145274	NA	A0A2K3D9L7	A0A2K3D9L7_CHLRE	Uncharacterized protein	CHLRE_10g427700v5	646	NA	NA	NA	NA	NA	NA	ATP binding [GO:0005524]; nucleic acid binding [GO:0003676]	NA	NA	NA	NA	NA	NA	NA	PF00270;PF00271;	NA	IPR011545;IPR014001;IPR001650;IPR027417;IPR014014;	NA
A0A2K3DGM6	8.62327	8.62996	8.72708	8.7504	8.70454	8.80034	8.94759	8.90008	0.230516	0.15546	NA	A0A2K3DGM6	A0A2K3DGM6_CHLRE	Uncharacterized protein	CHLRE_08g362900v5	265	NA	NA	NA	NA	photosystem I assembly [GO:0048564]	chloroplast stroma [GO:0009570]; chloroplast thylakoid lumen [GO:0009543]; chloroplast thylakoid membrane [GO:0009535]; extrinsic component of membrane [GO:0019898]; photosystem II oxygen evolving complex [GO:0009654]	calcium ion binding [GO:0005509]	NA	NA	NA	NA	NA	NA	NA	PF01789;	NA	IPR016123;IPR002683;	NA
A0A2K3D521	9.17635	9.20569	9.15239	9.09596	9.19185	9.26719	9.24235	9.21051	0.230516	0.0703795	NA	A0A2K3D521	A0A2K3D521_CHLRE	Peptidylprolyl isomerase (EC 5.2.1.8)	CHLRE_12g534700v5	215	NA	NA	CATALYTIC ACTIVITY: ; Reaction=[protein]-peptidylproline (omega=180) = [protein]-peptidylproline (omega=0); Xref=Rhea:RHEA:16237, Rhea:RHEA-COMP:10747, Rhea:RHEA-COMP:10748, ChEBI:CHEBI:83833, ChEBI:CHEBI:83834; EC=5.2.1.8; Evidence={ECO:0000256|PROSITE-ProRule:PRU00277};	NA	NA	NA	peptidyl-prolyl cis-trans isomerase activity [GO:0003755]	NA	NA	NA	NA	NA	NA	NA	PF00254;	NA	IPR023566;IPR001179;IPR006311;	NA
A8JGJ6	9.88053	9.84458	9.85794	9.76622	9.57933	9.60681	9.73676	9.82032	0.230516	-0.151514	NA	A8JGJ6	A8JGJ6_CHLRE	Mg protoporphyrin IX S-adenosyl methionine O-methyl transferase (EC 2.1.1.11)	CHLM CHLRE_12g498550v5 CHLREDRAFT_195575	326	NA	NA	NA	NA	chlorophyll biosynthetic process [GO:0015995]	integral component of membrane [GO:0016021]	magnesium protoporphyrin IX methyltransferase activity [GO:0046406]	NA	NA	NA	3055.EDO97000;	cre:CHLREDRAFT_195575;	5727888;	K03428;	PF07109;	NA	IPR010251;IPR010940;IPR029063;	NA
A8HVK4	9.65356	9.64997	9.49711	9.69826	9.47169	9.52373	9.55379	9.47774	0.230516	-0.117988	NA	A8HVK4	A8HVK4_CHLRE	Ribosomal protein S27a	RPS27a CHLRE_06g273600v5 CHLREDRAFT_142065	182	NA	NA	NA	NA	modification-dependent protein catabolic process [GO:0019941]; protein ubiquitination [GO:0016567]; translation [GO:0006412]	cytoplasm [GO:0005737]; nucleus [GO:0005634]; ribosome [GO:0005840]	protein tag [GO:0031386]; structural constituent of ribosome [GO:0003735]; ubiquitin protein ligase binding [GO:0031625]	NA	NA	NA	3055.EDP08172;	cre:CHLREDRAFT_142065;	5721788;	K02977;	PF01599;PF00240;	NA	IPR002906;IPR011332;IPR038582;IPR019956;IPR029071;IPR000626;	NA
A8JA22	8.42704	8.45128	8.33753	8.44305	8.75593	8.48346	8.51865	8.55063	0.232154	0.162446	NA	A8JA22	A8JA22_CHLRE	Predicted protein	CHLRE_11g467640v5 CHLREDRAFT_185214	118	NA	NA	NA	NA	NA	NA	NA	NA	NA	NA	3055.EDO99308;	cre:CHLREDRAFT_185214;	5724315;	NA	NA	NA	NA	NA
A8JGF8	12.5057	12.4529	12.3474	12.4737	12.4186	12.3414	12.2544	12.2486	0.232154	-0.129196	NA	A8JGF8	A8JGF8_CHLRE	Ribosomal protein S9, component of cytosolic 80S ribosome and 40S small subunit	RPS9 CHLRE_08g359750v5 CHLREDRAFT_195593	190	NA	NA	NA	NA	positive regulation of translational fidelity [GO:0045903]; translation [GO:0006412]	cytosolic small ribosomal subunit [GO:0022627]	rRNA binding [GO:0019843]; structural constituent of ribosome [GO:0003735]	NA	NA	NA	3055.EDO97033;	cre:CHLREDRAFT_195593;	5727862;	K02997;	PF00163;PF01479;	NA	IPR022801;IPR005710;IPR001912;IPR018079;IPR002942;IPR036986;	NA
A0A2K3D649	11.1417	11.2605	11.1247	11.1689	10.9195	11.1458	11.0479	11.0422	0.232154	-0.135115	NA	A0A2K3D649	A0A2K3D649_CHLRE	Uncharacterized protein	CHLRE_12g551800v5	304	NA	NA	NA	NA	NA	NA	hydrolase activity [GO:0016787]	NA	NA	NA	NA	NA	NA	NA	PF00293;	NA	IPR015797;IPR000086;	NA
A0A2K3D1J4	7.6718	7.83227	7.65979	7.82753	7.83881	7.85285	7.91313	8.05583	0.232526	0.167309	NA	A0A2K3D1J4	A0A2K3D1J4_CHLRE	Sulfurtransferase	CHLRE_13g607050v5	342	NA	NA	NA	NA	NA	NA	thiosulfate sulfurtransferase activity [GO:0004792]	NA	NA	NA	NA	NA	NA	NA	PF00581;	NA	IPR001763;IPR036873;IPR001307;	NA
A0A2K3DE67	8.77661	8.8808	8.8643	9.10103	9.05212	9.20501	9.13285	9.01847	0.233104	0.196426	NA	A0A2K3DE67	A0A2K3DE67_CHLRE	Serine/threonine-protein phosphatase (EC 3.1.3.16)	CHLRE_09g391023v5	315	NA	NA	CATALYTIC ACTIVITY: ; Reaction=H2O + O-phospho-L-threonyl-[protein] = L-threonyl-[protein] + phosphate; Xref=Rhea:RHEA:47004, Rhea:RHEA-COMP:11060, Rhea:RHEA-COMP:11605, ChEBI:CHEBI:15377, ChEBI:CHEBI:30013, ChEBI:CHEBI:43474, ChEBI:CHEBI:61977; EC=3.1.3.16; Evidence={ECO:0000256|RuleBase:RU004273};	NA	NA	NA	phosphoprotein phosphatase activity [GO:0004721]	NA	NA	NA	NA	NA	NA	NA	PF00149;	NA	IPR004843;IPR029052;IPR006186;	NA
A8I9I9	11.4559	11.3349	11.3487	11.2704	11.343	11.1539	11.1543	11.1814	0.234057	-0.144297	NA	A8I9I9	A8I9I9_CHLRE	Rieske ferredoxin	CHLRE_02g093650v5 CHLREDRAFT_182093	145	NA	NA	NA	NA	NA	NA	2 iron, 2 sulfur cluster binding [GO:0051537]; oxidoreductase activity [GO:0016491]	NA	NA	NA	3055.EDP06968;	cre:CHLREDRAFT_182093;	5727520;	NA	PF00355;	NA	IPR017941;IPR036922;	NA
A8HV98	11.1667	11.2645	11.3505	11.1766	10.6547	11.1478	11.1146	10.8062	0.234057	-0.308729	NA	A8HV98	A8HV98_CHLRE	Histone H2B	HTB4 HTB10 HTB11 HTB12 HTB31 HTB42 HTB6 HTB7 CHLRE_06g265400v5 CHLRE_06g266750v5 CHLRE_06g268100v5 CHLRE_06g273850v5 CHLRE_06g274250v5 CHLRE_06g274750v5 CHLRE_06g275800v5 CHLREDRAFT_107697 CHLREDRAFT_112444 CHLREDRAFT_112775 CHLREDRAFT_60 CHLREDRAFT_885 CHLREDRAFT_97907 CHLREDRAFT_98035 CHLREDRAFT_98097	153	NA	NA	NA	NA	NA	nucleosome [GO:0000786]; nucleus [GO:0005634]	DNA binding [GO:0003677]; protein heterodimerization activity [GO:0046982]	SUBCELLULAR LOCATION: Chromosome {ECO:0000256|SAAS:SAAS00680978}. Nucleus {ECO:0000256|RuleBase:RU000451, ECO:0000256|SAAS:SAAS00593244}.	NA	NA	3055.EDP08526;	cre:CHLREDRAFT_107697;cre:CHLREDRAFT_112444;cre:CHLREDRAFT_112775;cre:CHLREDRAFT_60;cre:CHLREDRAFT_885;cre:CHLREDRAFT_97907;cre:CHLREDRAFT_98035;cre:CHLREDRAFT_98097;	5716755;5721747;5721769;5721783;5721899;5721927;5721955;5726927;	K11252;	PF00125;	NA	IPR009072;IPR007125;IPR000558;	NA
A8IW84	12.2091	12.307	12.393	12.2191	11.6972	12.1903	12.1571	11.8487	0.234057	-0.308729	NA	A8IW84	A8IW84_CHLRE	Histone H2B	HTB38 CHLRE_13g591200v5 CHLREDRAFT_102205	155	NA	NA	NA	NA	NA	nucleosome [GO:0000786]; nucleus [GO:0005634]	DNA binding [GO:0003677]; protein heterodimerization activity [GO:0046982]	SUBCELLULAR LOCATION: Chromosome {ECO:0000256|SAAS:SAAS00680978}. Nucleus {ECO:0000256|RuleBase:RU000451, ECO:0000256|SAAS:SAAS00593244}.	NA	NA	3055.EDP03517;	cre:CHLREDRAFT_102205;	5718645;	K11252;	PF00125;	NA	IPR009072;IPR007125;IPR000558;	NA
A8ICB3	8.32724	8.33927	8.2487	8.30591	8.36254	8.33102	8.4523	8.39119	0.235486	0.0789805	NA	A8ICB3	A8ICB3_CHLRE	Proteasome subunit beta (EC 3.4.25.1)	PBB1 CHLRE_10g424400v5 CHLREDRAFT_186317	270	NA	NA	CATALYTIC ACTIVITY: ; Reaction=Cleavage of peptide bonds with very broad specificity.; EC=3.4.25.1; Evidence={ECO:0000256|RuleBase:RU004203};	NA	proteasomal protein catabolic process [GO:0010498]; proteasomal ubiquitin-independent protein catabolic process [GO:0010499]; proteasome-mediated ubiquitin-dependent protein catabolic process [GO:0043161]	cytoplasm [GO:0005737]; nucleus [GO:0005634]; proteasome core complex [GO:0005839]	endopeptidase activity [GO:0004175]; threonine-type endopeptidase activity [GO:0004298]	SUBCELLULAR LOCATION: Cytoplasm {ECO:0000256|RuleBase:RU004203}. Nucleus {ECO:0000256|RuleBase:RU004203, ECO:0000256|SAAS:SAAS00551005}.	NA	NA	3055.EDP06519;	cre:CHLREDRAFT_186317;	5728211;	K02739;	PF00227;	NA	IPR029055;IPR000243;IPR035216;IPR016050;IPR001353;IPR023333;	NA
A0A2K3D1B0	9.35278	9.29553	9.3131	9.21832	9.2138	9.17237	9.23295	9.24704	0.236798	-0.0783914	NA	A0A2K3D1B0	A0A2K3D1B0_CHLRE	Uncharacterized protein	CHLRE_13g603900v5	625	NA	NA	NA	NA	phenylalanyl-tRNA aminoacylation [GO:0006432]	cytosol [GO:0005829]	ATP binding [GO:0005524]; magnesium ion binding [GO:0000287]; phenylalanine-tRNA ligase activity [GO:0004826]; RNA binding [GO:0003723]	NA	NA	NA	NA	NA	NA	NA	PF03483;PF03484;	NA	IPR005146;IPR009061;IPR004531;IPR020825;IPR005147;	NA
A0A2K3CR97	11.2801	11.2479	11.1241	11.1333	11.0885	11.1343	11.0821	10.9664	0.236798	-0.128535	NA	A0A2K3CR97	A0A2K3CR97_CHLRE	Uncharacterized protein	CHLRE_17g734548v5	967	ACT_SITE 537 537 Tele-phosphohistidine intermediate. {ECO:0000256|PIRSR:PIRSR000853-1}.; ACT_SITE 916 916 Proton donor. {ECO:0000256|PIRSR:PIRSR000853-1}.	BINDING 643 643 Substrate. {ECO:0000256|PIRSR:PIRSR000853-2}.; BINDING 700 700 Substrate. {ECO:0000256|PIRSR:PIRSR000853-2}.; BINDING 830 830 Substrate. {ECO:0000256|PIRSR:PIRSR000853-2}.; BINDING 851 851 Substrate; via carbonyl oxygen. {ECO:0000256|PIRSR:PIRSR000853-2}.; BINDING 852 852 Substrate; via amide nitrogen. {ECO:0000256|PIRSR:PIRSR000853-2}.; BINDING 853 853 Substrate. {ECO:0000256|PIR…	NA	METAL 830 830 Magnesium. {ECO:0000256|PIRSR:PIRSR000853-3}.; METAL 854 854 Magnesium. {ECO:0000256|PIRSR:PIRSR000853-3}.	pyruvate metabolic process [GO:0006090]	NA	ATP binding [GO:0005524]; kinase activity [GO:0016301]; metal ion binding [GO:0046872]; pyruvate, phosphate dikinase activity [GO:0050242]	NA	NA	NA	NA	NA	NA	NA	PF00391;PF02896;PF01326;	NA	IPR013815;IPR008279;IPR018274;IPR000121;IPR023151;IPR036637;IPR002192;IPR010121;IPR015813;IPR040442;	NA
A8HYG8	10.7345	10.7237	10.7252	10.7351	10.5235	10.7014	10.6934	10.5437	0.239028	-0.114128	NA	A8HYG8	A8HYG8_CHLRE	Isopropylmalate dehydratase, small subunit (EC 4.2.1.33) (LEU1Sp)	LEU1S LEU1Sp CHLRE_06g252650v5 CHLREDRAFT_126865	214	NA	NA	NA	NA	NA	NA	3-isopropylmalate dehydratase activity [GO:0003861]	NA	NA	NA	3055.EDP08379;	cre:CHLREDRAFT_126865;	5722169;	K01704;	PF00694;	NA	IPR015928;IPR000573;IPR033940;IPR011827;	NA
A0A2K3D8R9	9.99877	9.81503	9.94389	9.74998	9.80009	9.69244	9.67263	9.73362	0.240999	-0.152219	NA	A0A2K3D8R9	A0A2K3D8R9_CHLRE	Uncharacterized protein	CHLRE_11g481126v5	249	NA	NA	NA	NA	NA	NA	oxidoreductase activity [GO:0016491]	NA	NA	NA	NA	NA	NA	NA	PF00970;PF00175;	NA	IPR008333;IPR017927;IPR039261;IPR001433;IPR017938;	NA
A0A2K3DP33	9.86087	9.83881	9.81927	9.76645	9.83929	9.92194	10.0315	9.91639	0.240999	0.105936	NA	A0A2K3DP33	A0A2K3DP33_CHLRE	Uncharacterized protein	CHLRE_06g278170v5	1299	NA	NA	NA	NA	NA	NA	NA	NA	NA	NA	NA	NA	NA	NA	PF02469;	NA	IPR036378;IPR000782;	NA
A0A2K3D902	10.8658	10.9131	10.9007	11.0825	10.8699	10.7946	10.6318	10.7997	0.240999	-0.166534	NA	A0A2K3D902	A0A2K3D902_CHLRE	Uncharacterized protein	CHLRE_10g418450v5	82	NA	NA	NA	NA	NA	integral component of membrane [GO:0016021]	NA	NA	NA	NA	NA	NA	NA	NA	NA	NA	NA	NA
A8IXZ0	14.206	14.1719	14.0595	14.0921	14.0069	14.1033	14.0217	13.9315	0.240999	-0.116542	NA	A8IXZ0	A8IXZ0_CHLRE	Tubulin beta chain	TUB1 TUB2 CHLRE_12g542250v5 CHLRE_12g549550v5 CHLREDRAFT_129868 CHLREDRAFT_129876	443	NA	NA	NA	NA	microtubule-based process [GO:0007017]; microtubule cytoskeleton organization [GO:0000226]; mitotic cell cycle [GO:0000278]	cytoplasm [GO:0005737]; microtubule [GO:0005874]	GTPase activity [GO:0003924]; GTP binding [GO:0005525]; structural constituent of cytoskeleton [GO:0005200]	SUBCELLULAR LOCATION: Cytoplasm, cytoskeleton {ECO:0000256|SAAS:SAAS00361597}.	NA	NA	3055.EDP03008;	cre:CHLREDRAFT_129868;cre:CHLREDRAFT_129876;	5719519;5719644;	K07375;	PF00091;PF03953;	NA	IPR013838;IPR002453;IPR008280;IPR000217;IPR018316;IPR037103;IPR036525;IPR023123;IPR017975;IPR003008;	NA
A8J9Y1	13.3003	13.2738	13.3044	13.3577	13.2524	13.2178	13.1948	13.2988	0.240999	-0.0681146	NA	A8J9Y1	A8J9Y1_CHLRE	Cytochrome b6-f complex iron-sulfur subunit (EC 1.10.9.1)	PETC CHLRE_11g467689v5 CHLREDRAFT_193296	206	NA	NA	CATALYTIC ACTIVITY: ; Reaction=a plastoquinol + 2 H(+)(in) + 2 oxidized [plastocyanin] = a plastoquinone + 4 H(+)(out) + 2 reduced [plastocyanin]; Xref=Rhea:RHEA:22148, Rhea:RHEA-COMP:9561, Rhea:RHEA-COMP:9562, Rhea:RHEA-COMP:10039, Rhea:RHEA-COMP:10040, ChEBI:CHEBI:15378, ChEBI:CHEBI:17757, ChEBI:CHEBI:29036, ChEBI:CHEBI:49552, ChEBI:CHEBI:62192; Evidence={ECO:0000256|RuleBase:RU004496};	NA	defense response to bacterium [GO:0042742]; nonphotochemical quenching [GO:0010196]; photosynthesis [GO:0015979]; response to karrikin [GO:0080167]	chloroplast envelope [GO:0009941]; chloroplast thylakoid membrane [GO:0009535]; integral component of membrane [GO:0016021]; plasma membrane [GO:0005886]	2 iron, 2 sulfur cluster binding [GO:0051537]; electron transporter, transferring electrons within cytochrome b6/f complex of photosystem II activity [GO:0045158]; plastoquinol--plastocyanin reductase activity [GO:0009496]	NA	NA	NA	3055.EDO99286;	cre:CHLREDRAFT_193296;	5724296;	K02636;	PF08802;PF00355;	NA	IPR014909;IPR023960;IPR017941;IPR036922;IPR014349;IPR005805;	NA
P59776	10.3755	10.3764	10.2524	10.2534	10.4288	10.452	10.4042	10.3593	0.240999	0.0966917	NA	P59776	RR19_CHLRE	30S ribosomal protein S19, chloroplastic	rps19	92	NA	NA	NA	NA	ribosomal small subunit assembly [GO:0000028]; translation [GO:0006412]	chloroplast [GO:0009507]; mitochondrial small ribosomal subunit [GO:0005763]	rRNA binding [GO:0019843]; structural constituent of ribosome [GO:0003735]	SUBCELLULAR LOCATION: Plastid, chloroplast.	NA	NA	3055.DAA00916;	cre:ChreCp013;	2717056;	K02965;	PF00203;	NA	IPR002222;IPR005732;IPR020934;IPR023575;	NA
A0A2K3DI03	12.5062	12.519	12.468	12.5183	12.4073	12.5003	12.4487	12.3753	0.243798	-0.0699375	NA	A0A2K3DI03	A0A2K3DI03_CHLRE	Uncharacterized protein	CHLRE_08g380250v5	131	NA	NA	NA	NA	NA	NA	NA	NA	NA	NA	NA	NA	NA	NA	PF02672;	NA	IPR039314;IPR003823;	NA
P26565	9.53207	9.57092	9.48623	9.64368	9.29569	9.42882	9.54922	9.26338	0.243798	-0.173948	NA	P26565	RK20_CHLRE	50S ribosomal protein L20, chloroplastic	rpl20	112	NA	NA	NA	NA	ribosomal large subunit assembly [GO:0000027]; translation [GO:0006412]	chloroplast [GO:0009507]; ribosome [GO:0005840]	rRNA binding [GO:0019843]; structural constituent of ribosome [GO:0003735]	SUBCELLULAR LOCATION: Plastid, chloroplast.	NA	NA	3055.DAA00909;	cre:ChreCp006;	2717012;	NA	PF00453;	NA	IPR005813;IPR035566;	NA
O20029	11.7326	11.607	11.6952	11.6025	11.4822	11.5897	11.6141	11.4148	0.243798	-0.13414	NA	O20029	RR9_CHLRE	30S ribosomal protein S9, chloroplastic	rps9	191	NA	NA	NA	NA	maturation of SSU-rRNA from tricistronic rRNA transcript (SSU-rRNA, 5.8S rRNA, LSU-rRNA) [GO:0000462]; translation [GO:0006412]	chloroplast [GO:0009507]; ribosome [GO:0005840]	RNA binding [GO:0003723]; structural constituent of ribosome [GO:0003735]	SUBCELLULAR LOCATION: Plastid, chloroplast.	NA	NA	3055.DAA00940;	cre:ChreCp039;	2717010;	NA	PF00380;	NA	IPR020568;IPR014721;IPR000754;IPR020574;	NA
A0A2K3DRI8	10.363	10.3068	10.2967	10.2971	10.3206	10.2302	10.2157	10.187	0.245228	-0.0775197	NA	A0A2K3DRI8	A0A2K3DRI8_CHLRE	Reticulon-like protein	CHLRE_06g308950v5	209	NA	NA	NA	NA	NA	endoplasmic reticulum membrane [GO:0005789]; integral component of membrane [GO:0016021]	NA	SUBCELLULAR LOCATION: Endoplasmic reticulum membrane {ECO:0000256|RuleBase:RU363132}; Multi-pass membrane protein {ECO:0000256|RuleBase:RU363132}.	NA	NA	NA	NA	NA	NA	PF02453;	NA	IPR003388;	NA
Q00914	14.7282	14.7883	14.7087	14.8639	14.3552	14.7268	14.6566	14.5065	0.245228	-0.210998	NA	Q00914	PSAC_CHLRE	Photosystem I iron-sulfur center (EC 1.97.1.12) (9 kDa polypeptide) (PSI-C) (Photosystem I subunit VII) (PsaC)	psaC	81	NA	NA	CATALYTIC ACTIVITY: ; Reaction=hnu + oxidized [2Fe-2S]-[ferredoxin] + reduced [plastocyanin] = oxidized [plastocyanin] + reduced [2Fe-2S]-[ferredoxin]; Xref=Rhea:RHEA:30407, Rhea:RHEA-COMP:10000, Rhea:RHEA-COMP:10001, Rhea:RHEA-COMP:10039, Rhea:RHEA-COMP:10040, ChEBI:CHEBI:29036, ChEBI:CHEBI:30212, ChEBI:CHEBI:33737, ChEBI:CHEBI:33738, ChEBI:CHEBI:49552; EC=1.97.1.12; Evidence={ECO:0000255|HAMAP-…	METAL 11 11 Iron-sulfur 1 (4Fe-4S).; METAL 14 14 Iron-sulfur 1 (4Fe-4S).; METAL 17 17 Iron-sulfur 1 (4Fe-4S).; METAL 21 21 Iron-sulfur 2 (4Fe-4S).; METAL 48 48 Iron-sulfur 2 (4Fe-4S).; METAL 51 51 Iron-sulfur 2 (4Fe-4S).; METAL 54 54 Iron-sulfur 2 (4Fe-4S).; METAL 58 58 Iron-sulfur 1 (4Fe-4S).	photosynthesis [GO:0015979]; photosynthetic electron transport in photosystem I [GO:0009773]	chloroplast thylakoid membrane [GO:0009535]; photosystem I [GO:0009522]	4 iron, 4 sulfur cluster binding [GO:0051539]; electron transfer activity [GO:0009055]; metal ion binding [GO:0046872]	SUBCELLULAR LOCATION: Plastid, chloroplast thylakoid membrane {ECO:0000255|HAMAP-Rule:MF_01303}; Peripheral membrane protein {ECO:0000255|HAMAP-Rule:MF_01303}; Stromal side {ECO:0000255|HAMAP-Rule:MF_01303}.	NA	NA	3055.DAA00967;	cre:ChreCp067;	2717046;	K02691;	PF12838;	NA	IPR017896;IPR017900;IPR017491;	NA
A0A2K3DS00	7.82302	7.75077	7.41482	7.35847	7.96224	7.73488	7.95587	7.90226	0.245228	0.302042	NA	A0A2K3DS00	A0A2K3DS00_CHLRE	Uncharacterized protein	CHLRE_05g232200v5	717	NA	NA	NA	NA	NA	NA	oxidoreductase activity [GO:0016491]	NA	NA	NA	NA	NA	NA	NA	PF07992;	NA	IPR036188;IPR023753;	NA
A0A2K3DNY1	10.0704	10.3797	10.4747	10.0237	10.1634	9.77046	9.47045	9.84547	0.245814	-0.42466	NA	A0A2K3DNY1	A0A2K3DNY1_CHLRE	Uncharacterized protein	CHLRE_06g278135v5	229	NA	NA	NA	NA	translation [GO:0006412]	ribosome [GO:0005840]	structural constituent of ribosome [GO:0003735]	NA	NA	NA	NA	NA	NA	NA	PF01157;	NA	IPR036948;IPR001147;IPR018259;IPR008991;	NA
A8I7V2	8.64065	8.6153	8.61794	8.84949	8.5418	8.35583	8.56755	8.55252	0.245824	-0.176421	NA	A8I7V2	A8I7V2_CHLRE	Peroxiredoxin type II	PRX4 CHLRE_02g080900v5 CHLREDRAFT_160787	226	NA	NA	NA	NA	cell redox homeostasis [GO:0045454]; cellular response to oxidative stress [GO:0034599]; hydrogen peroxide catabolic process [GO:0042744]	cytoplasm [GO:0005737]	thioredoxin peroxidase activity [GO:0008379]	NA	NA	NA	3055.EDP06862;	cre:CHLREDRAFT_160787;	5727301;	NA	PF08534;	NA	IPR037944;IPR013740;IPR036249;	NA
A8ICV4	14.5036	14.5087	14.4902	14.3866	14.3876	14.3785	14.3876	14.175	0.245824	-0.140068	NA	A8ICV4	A8ICV4_CHLRE	Photosystem I 8.1 kDa reaction center subunit IV	PSAE CHLRE_10g420350v5 CHLREDRAFT_76146	97	NA	NA	NA	NA	photosynthesis [GO:0015979]	photosystem I reaction center [GO:0009538]	NA	NA	NA	NA	3055.EDP06390;	cre:CHLREDRAFT_76146;	5728289;	K02693;	PF02427;	NA	IPR008990;IPR003375;	NA
A8I8N5	9.01622	8.98097	8.99156	9.0346	9.11968	9.09025	9.37793	9.09468	0.245824	0.164796	NA	A8I8N5	A8I8N5_CHLRE	Predicted protein	CHLRE_02g086600v5 CHLREDRAFT_186587	490	NA	NA	NA	NA	NA	NA	NA	NA	NA	NA	NA	cre:CHLREDRAFT_186587;	5727403;	NA	PF12680;	NA	IPR032710;IPR037401;	NA
Q4U0V8	6.4289	6.72122	6.51161	6.3089	6.1459	6.33741	6.36145	6.04215	0.245824	-0.270933	NA	Q4U0V8	Q4U0V8_CHLRE	Coproporphyrinogen III oxidase isoform CPX2	CPX2 CHLRE_02g092600v5 CHLREDRAFT_205686	349	NA	NA	NA	NA	protoporphyrinogen IX biosynthetic process from glutamate [GO:0019353]	cytoplasm [GO:0005737]; cytosol [GO:0005829]	coproporphyrinogen oxidase activity [GO:0004109]	NA	NA	NA	3055.EDP06766;	cre:CHLREDRAFT_205686;	5727503;	K00228;	PF01218;	NA	IPR001260;IPR036406;	NA
A8JDP4	12.3588	12.3097	12.3091	12.378	12.2401	12.2165	12.3374	12.2675	0.245824	-0.0734941	NA	A8JDP4	A8JDP4_CHLRE	Ribosomal protein L9	RPL9 CHLRE_12g494050v5 CHLREDRAFT_139831	191	NA	NA	NA	NA	cytoplasmic translation [GO:0002181]	cytosolic large ribosomal subunit [GO:0022625]	rRNA binding [GO:0019843]; structural constituent of ribosome [GO:0003735]	NA	NA	NA	3055.EDO97976;	cre:CHLREDRAFT_139831;	5726114;	K02940;	PF00347;	NA	IPR000702;IPR020040;IPR036789;	NA
Q96550	12.8415	12.8453	12.8818	12.7385	12.729	12.7672	12.7657	12.7468	0.246563	-0.0746049	NA	Q96550	Q96550_CHLRE	ATP synthase subunit alpha	atpA ATP1A CHLRE_02g116750v5 CHLREDRAFT_76602	569	NA	NA	NA	NA	ATP biosynthetic process [GO:0006754]; ATP metabolic process [GO:0046034]; ATP synthesis coupled proton transport [GO:0015986]; electron transport chain [GO:0022900]; response to cytokinin [GO:0009735]; response to oxidative stress [GO:0006979]	mitochondrial proton-transporting ATP synthase complex, catalytic core F(1) [GO:0000275]	ADP binding [GO:0043531]; ATP binding [GO:0005524]; proton-transporting ATP synthase activity, rotational mechanism [GO:0046933]	NA	NA	NA	3055.EDP07337;	cre:CHLREDRAFT_76602;	5725193;	K02132;	PF00006;PF00306;PF02874;	NA	IPR023366;IPR000793;IPR038376;IPR033732;IPR005294;IPR020003;IPR004100;IPR036121;IPR000194;IPR027417;	NA
A8JBB0	7.97147	7.87548	7.96018	7.79667	7.69175	7.78015	7.7153	7.87642	0.246563	-0.135046	NA	A8JBB0	A8JBB0_CHLRE	Flagellar associated protein	FAP214 CHLRE_16g685573v5 CHLREDRAFT_193664	403	NA	NA	NA	NA	NA	motile cilium [GO:0031514]	NA	NA	NA	NA	NA	cre:CHLREDRAFT_193664;	5724814;	NA	PF00168;	NA	IPR000008;IPR035892;	NA
O63075	9.62629	9.66343	9.68469	9.77236	9.56117	9.62119	9.50489	9.25217	0.246563	-0.201838	NA	O63075	ATPI_CHLRE	ATP synthase subunit a, chloroplastic (ATP synthase F0 sector subunit a) (F-ATPase subunit IV)	atpI	238	NA	NA	NA	NA	plasma membrane ATP synthesis coupled proton transport [GO:0042777]	chloroplast thylakoid membrane [GO:0009535]; integral component of plasma membrane [GO:0005887]; proton-transporting ATP synthase complex, coupling factor F(o) [GO:0045263]	proton-transporting ATP synthase activity, rotational mechanism [GO:0046933]	SUBCELLULAR LOCATION: Plastid, chloroplast thylakoid membrane {ECO:0000255|HAMAP-Rule:MF_01393}; Multi-pass membrane protein {ECO:0000255|HAMAP-Rule:MF_01393}.	NA	NA	3055.DAA00962;	cre:ChreCp062;	2716959;	K02108;	PF00119;	NA	IPR000568;IPR023011;IPR035908;	NA
A8IAN1	13.7995	13.5753	13.7327	13.7215	13.5916	13.4447	13.6263	13.5892	0.246563	-0.144305	NA	A8IAN1	A8IAN1_CHLRE	Transketolase (EC 2.2.1.1)	TRK1 CHLRE_02g080200v5 CHLREDRAFT_141319	718	NA	NA	NA	NA	pentose-phosphate shunt [GO:0006098]	cytosol [GO:0005829]	transketolase activity [GO:0004802]	NA	NA	NA	3055.EDP06856;	cre:CHLREDRAFT_141319;	5727287;	K00615;	PF02779;PF02780;PF00456;	NA	IPR029061;IPR009014;IPR005475;IPR005478;IPR020826;IPR033248;IPR033247;IPR005474;	NA
A0A2K3E094	8.05375	8.00071	7.95912	8.03469	8.00841	7.67725	7.83111	7.87134	0.247592	-0.165044	NA	A0A2K3E094	A0A2K3E094_CHLRE	Uncharacterized protein	CHLRE_02g077750v5	773	NA	NA	NA	NA	NA	NA	NA	NA	NA	NA	NA	NA	NA	NA	NA	NA	NA	NA
Q9ZTA7	10.1072	9.94448	10.0462	9.90095	9.92174	9.61909	9.90061	9.78016	0.247592	-0.194285	NA	Q9ZTA7	Q9ZTA7_CHLRE	Protoporphyrinogen oxidase (EC 1.3.3.4)	Ppx1 PPX1 CHLRE_09g396300v5 CHLREDRAFT_191043	563	NA	NA	CATALYTIC ACTIVITY: ; Reaction=3 O2 + protoporphyrinogen IX = 3 H2O2 + protoporphyrin IX; Xref=Rhea:RHEA:25576, ChEBI:CHEBI:15379, ChEBI:CHEBI:16240, ChEBI:CHEBI:57306, ChEBI:CHEBI:57307; EC=1.3.3.4; Evidence={ECO:0000256|RuleBase:RU364052};	NA	heme biosynthetic process [GO:0006783]; protoporphyrinogen IX biosynthetic process [GO:0006782]	chloroplast envelope [GO:0009941]; chloroplast thylakoid [GO:0009534]	oxidoreductase activity [GO:0016491]; oxygen-dependent protoporphyrinogen oxidase activity [GO:0004729]	NA	NA	NA	3055.EDP02493;	cre:CHLREDRAFT_191043;	5720162;	K00231;	PF01593;	PATHWAY: Porphyrin-containing compound metabolism; protoporphyrin-IX biosynthesis; protoporphyrin-IX from protoporphyrinogen-IX: step 1/1. {ECO:0000256|RuleBase:RU364052}.	IPR002937;IPR036188;IPR004572;	NA
A8HRZ4	11.5871	11.5895	11.6244	11.5846	11.5779	11.4462	11.5427	11.5428	0.247699	-0.0689742	NA	A8HRZ4	A8HRZ4_CHLRE	Mitochondrial cytochrome c oxidase subunit 4, 13 kD	COX4 CHLRE_13g567600v5 CHLREDRAFT_187882	175	NA	NA	NA	NA	mitochondrial ATP synthesis coupled proton transport [GO:0042776]; mitochondrial electron transport, cytochrome c to oxygen [GO:0006123]	mitochondrial respiratory chain complex IV [GO:0005751]	cytochrome-c oxidase activity [GO:0004129]	NA	NA	NA	3055.EDP08953;	cre:CHLREDRAFT_187882;	5719075;	NA	NA	NA	IPR002124;IPR036972;	NA
Q05093	15.2671	15.2551	15.2136	15.305	15.0819	15.2011	15.2466	15.1319	0.247699	-0.0948116	NA	Q05093	Q05093_CHLRE	Chlorophyll a-b binding protein, chloroplastic	Lhca1 LhcI-6 CHLRE_06g283050v5	228	NA	NA	NA	NA	photosynthesis, light harvesting [GO:0009765]; protein-chromophore linkage [GO:0018298]	chloroplast thylakoid membrane [GO:0009535]; integral component of membrane [GO:0016021]; photosystem I [GO:0009522]; photosystem II [GO:0009523]	chlorophyll binding [GO:0016168]	SUBCELLULAR LOCATION: Plastid, chloroplast thylakoid membrane {ECO:0000256|RuleBase:RU363080, ECO:0000256|SAAS:SAAS00625777}.	NA	NA	NA	NA	NA	NA	PF00504;	NA	IPR001344;IPR022796;IPR023329;	NA
A8ITF3	9.63505	9.35779	9.37224	9.46323	9.31642	9.33931	9.30086	9.26604	0.247699	-0.151417	NA	A8ITF3	A8ITF3_CHLRE	UTP--glucose-1-phosphate uridylyltransferase (EC 2.7.7.9)	UGP1 CHLRE_04g229700v5 CHLREDRAFT_157049	474	NA	BINDING 91 91 UTP. {ECO:0000256|PIRSR:PIRSR000806-2}.; BINDING 156 156 UTP. {ECO:0000256|PIRSR:PIRSR000806-2}.; BINDING 184 184 UTP; via amide nitrogen. {ECO:0000256|PIRSR:PIRSR000806-2}.; BINDING 185 185 Substrate. {ECO:0000256|PIRSR:PIRSR000806-1}.; BINDING 215 215 UTP. {ECO:0000256|PIRSR:PIRSR000806-2}.; BINDING 362 362 UTP. {ECO:0000256|PIRSR:PIRSR000806-2}.	CATALYTIC ACTIVITY: ; Reaction=alpha-D-glucose 1-phosphate + H(+) + UTP = diphosphate + UDP-alpha-D-glucose; Xref=Rhea:RHEA:19889, ChEBI:CHEBI:15378, ChEBI:CHEBI:33019, ChEBI:CHEBI:46398, ChEBI:CHEBI:58601, ChEBI:CHEBI:58885; EC=2.7.7.9; Evidence={ECO:0000256|PIRNR:PIRNR000806};	NA	glycogen metabolic process [GO:0005977]; UDP-glucose metabolic process [GO:0006011]	cytoplasm [GO:0005737]	UTP:glucose-1-phosphate uridylyltransferase activity [GO:0003983]	NA	NA	NA	3055.EDP04196;	cre:CHLREDRAFT_157049;	5717941;	K00963;	PF01704;	NA	IPR029044;IPR002618;IPR016267;	NA
A8ILP2	11.7217	11.6067	11.501	11.6016	11.3864	11.4411	11.5028	11.5613	0.25048	-0.134873	NA	A8ILP2	A8ILP2_CHLRE	Predicted protein	CGL78 CHLRE_12g490500v5 CHLREDRAFT_162021	207	NA	NA	NA	NA	NA	chloroplast [GO:0009507]; thylakoid [GO:0009579]	NA	NA	NA	NA	3055.EDP05567;	cre:CHLREDRAFT_162021;	5716703;	NA	PF10674;	NA	IPR019616;IPR038409;	NA
A0A2K3DCL9	10.7344	10.9272	10.7863	10.7803	10.7596	10.6633	10.6819	10.6963	0.25048	-0.106789	NA	A0A2K3DCL9	A0A2K3DCL9_CHLRE	Uncharacterized protein	CHLRE_09g404000v5	215	NA	NA	NA	NA	NA	NA	NA	NA	NA	NA	NA	NA	NA	NA	PF00805;	NA	IPR001646;	NA
A0A2K3E135	8.73789	8.80017	8.70175	8.37466	8.49229	8.31913	8.4647	8.39737	0.25048	-0.235242	NA	A0A2K3E135	A0A2K3E135_CHLRE	Uncharacterized protein	CHLRE_02g088600v5	608	NA	NA	NA	NA	NA	NA	cofactor binding [GO:0048037]; transferase activity, transferring acyl groups, acyl groups converted into alkyl on transfer [GO:0046912]	NA	NA	NA	NA	NA	NA	NA	PF00285;PF02629;PF00549;	NA	IPR017440;IPR016143;IPR002020;IPR036969;IPR033847;IPR003781;IPR005811;IPR036291;IPR017866;IPR016102;	NA
A8INX1	9.00233	9.06513	8.91964	8.96141	8.75203	8.912	8.95263	8.68958	0.25048	-0.160567	NA	A8INX1	A8INX1_CHLRE	ATP-dependent Clp protease proteolytic subunit	CLPR6 CHLRE_06g299650v5 CHLREDRAFT_128308	283	NA	NA	NA	NA	protein quality control for misfolded or incompletely synthesized proteins [GO:0006515]	endopeptidase Clp complex [GO:0009368]	ATPase binding [GO:0051117]; ATP-dependent peptidase activity [GO:0004176]; serine-type endopeptidase activity [GO:0004252]	NA	NA	NA	3055.EDP05174;	cre:CHLREDRAFT_128308;	5716994;	K01358;	PF00574;	NA	IPR001907;IPR029045;IPR023562;	NA
A8JAG1	10.9549	10.9466	10.9792	11.0606	10.9237	10.9358	10.8318	10.9248	0.25048	-0.0813091	NA	A8JAG1	A8JAG1_CHLRE	Predicted protein	CHLRE_16g690431v5 CHLREDRAFT_193364	494	NA	NA	NA	NA	NA	NA	FAD binding [GO:0071949]; oxidoreductase activity, acting on the CH-CH group of donors, NAD or NADP as acceptor [GO:0016628]	NA	NA	NA	3055.EDO99128;	cre:CHLREDRAFT_193364;	5724396;	NA	PF01494;	NA	IPR002938;IPR036188;IPR011777;	NA
A8JBB4	9.50516	9.50177	9.47529	9.58117	9.49108	9.4308	9.16395	9.18869	0.25048	-0.197217	NA	A8JBB4	A8JBB4_CHLRE	Glutathione S-transferase	GSTS2 CHLRE_16g682725v5 CHLREDRAFT_152438	217	NA	NA	NA	NA	NA	NA	transferase activity [GO:0016740]	NA	NA	NA	3055.EDO98906;	cre:CHLREDRAFT_152438;	5724816;	K04097;	PF14497;PF02798;	NA	IPR010987;IPR036282;IPR040079;IPR004045;IPR004046;IPR036249;	NA
A0A2K3DGW0	9.39089	9.33362	9.3716	9.54856	9.58712	9.54598	9.47821	9.51482	0.25048	0.120365	NA	A0A2K3DGW0	A0A2K3DGW0_CHLRE	Uncharacterized protein	CHLRE_08g366400v5	396	NA	NA	NA	NA	nucleotide-excision repair [GO:0006289]; proteasome-mediated ubiquitin-dependent protein catabolic process [GO:0043161]	nucleus [GO:0005634]	damaged DNA binding [GO:0003684]	NA	NA	NA	NA	NA	NA	NA	PF00627;PF00240;PF09280;	NA	IPR004806;IPR006636;IPR015940;IPR009060;IPR029071;IPR000626;IPR015360;IPR036353;	NA
A8J1B6	13.0842	12.9467	12.9922	12.969	12.9739	12.9279	12.8214	12.8433	0.253387	-0.106394	NA	A8J1B6	A8J1B6_CHLRE	Adenine nucleotide translocator	ANT1 CHLRE_09g386650v5 CHLREDRAFT_196520	308	NA	NA	NA	NA	NA	integral component of membrane [GO:0016021]; mitochondrial inner membrane [GO:0005743]	ATP:ADP antiporter activity [GO:0005471]	NA	NA	NA	3055.EDP01885;	cre:CHLREDRAFT_196520;	5720839;	K05863;	PF00153;	NA	IPR002113;IPR002067;IPR040062;IPR018108;IPR023395;	NA
A0A2K3D3Y8	12.3675	12.2379	12.231	12.3528	12.2308	12.2438	12.1766	12.1265	0.253387	-0.102877	NA	A0A2K3D3Y8	A0A2K3D3Y8_CHLRE	Elongation factor Ts, mitochondrial (EF-Ts) (EF-TsMt)	EFTS CHLRE_12g519180v5	1093	NA	NA	NA	NA	NA	mitochondrion [GO:0005739]	translation elongation factor activity [GO:0003746]	SUBCELLULAR LOCATION: Mitochondrion {ECO:0000256|HAMAP-Rule:MF_03135}.	NA	NA	NA	NA	NA	NA	PF00889;PF00575;	NA	IPR036402;IPR012340;IPR022967;IPR003029;IPR001816;IPR014039;IPR018101;IPR009060;	NA
A0A2K3DCQ1	7.35357	7.21351	7.22602	7.16841	6.67756	7.15783	7.13734	6.90141	0.253387	-0.27184	NA	A0A2K3DCQ1	A0A2K3DCQ1_CHLRE	Uncharacterized protein	CHLRE_09g402450v5	414	NA	NA	NA	NA	protein catabolic process [GO:0030163]	cytoplasm [GO:0005737]	ATP binding [GO:0005524]; proteasome-activating ATPase activity [GO:0036402]	NA	NA	NA	NA	NA	NA	NA	PF00004;PF16450;	NA	IPR005937;IPR003593;IPR003959;IPR003960;IPR027417;IPR032501;IPR035256;	NA
A8IX81	8.81263	8.75547	8.67338	8.7297	8.7766	8.85899	8.80305	8.84739	0.253387	0.0787103	NA	A8IX81	A8IX81_CHLRE	Predicted protein	CPLD2 CHLRE_03g206550v5 CHLREDRAFT_196953	290	NA	NA	NA	NA	NA	chloroplast envelope [GO:0009941]; chloroplast stroma [GO:0009570]	hydrolase activity [GO:0016787]	NA	NA	NA	3055.EDP03206;	cre:CHLREDRAFT_196953;	5718842;	NA	NA	NA	IPR036412;IPR006439;IPR023214;IPR023198;	NA
A8I9H5	8.13814	8.25085	8.28766	8.06736	8.12219	8.08228	7.97259	8.01768	0.253387	-0.137319	NA	A8I9H5	A8I9H5_CHLRE	Fructose-1,6-bisphosphate aldolase	FBA2 CHLRE_02g093450v5 CHLREDRAFT_29185	370	NA	NA	NA	NA	glycolytic process [GO:0006096]	NA	fructose-bisphosphate aldolase activity [GO:0004332]	NA	NA	NA	3055.EDP06772;	cre:CHLREDRAFT_29185;	5727515;	K01623;	PF00274;	NA	IPR013785;IPR000741;	NA
A0A2K3D1L8	11.6183	11.7108	11.7318	11.6423	11.3235	11.5792	11.6328	11.5099	0.253387	-0.164474	NA	A0A2K3D1L8	A0A2K3D1L8_CHLRE	Uncharacterized protein	CHLRE_12g484000v5	455	NA	NA	NA	NA	fatty acid biosynthetic process [GO:0006633]	acetyl-CoA carboxylase complex [GO:0009317]; plastid [GO:0009536]	acetyl-CoA carboxylase activity [GO:0003989]	SUBCELLULAR LOCATION: Plastid {ECO:0000256|SAAS:SAAS00710087}.	NA	NA	NA	NA	NA	NA	PF01039;	NA	IPR034733;IPR000438;IPR029045;IPR011762;	NA
A0A2K3DLX7	13.3734	13.2953	13.3031	13.4518	13.3024	13.2086	13.2617	13.2759	0.253387	-0.0937652	NA	A0A2K3DLX7	A0A2K3DLX7_CHLRE	S-adenosylmethionine synthase (EC 2.5.1.6)	CHLRE_06g250200v5	390	NA	NA	CATALYTIC ACTIVITY: ; Reaction=ATP + H2O + L-methionine = diphosphate + phosphate + S-adenosyl-L-methionine; Xref=Rhea:RHEA:21080, ChEBI:CHEBI:15377, ChEBI:CHEBI:30616, ChEBI:CHEBI:33019, ChEBI:CHEBI:43474, ChEBI:CHEBI:57844, ChEBI:CHEBI:59789; EC=2.5.1.6; Evidence={ECO:0000256|RuleBase:RU000541};	NA	one-carbon metabolic process [GO:0006730]; S-adenosylmethionine biosynthetic process [GO:0006556]	NA	ATP binding [GO:0005524]; metal ion binding [GO:0046872]; methionine adenosyltransferase activity [GO:0004478]	NA	NA	NA	NA	cre:CHLREDRAFT_182408;	5722217;	K00789;	PF02773;PF02772;PF00438;	PATHWAY: Amino-acid biosynthesis; S-adenosyl-L-methionine biosynthesis; S-adenosyl-L-methionine from L-methionine: step 1/1. {ECO:0000256|RuleBase:RU000541}.	IPR022631;IPR022630;IPR022629;IPR022628;IPR002133;IPR022636;	NA
Q84U73	7.16539	7.42815	7.47725	7.34174	7.19049	7.19758	7.03493	6.62089	0.253939	-0.342158	NA	Q84U73	Q84U73_CHLRE	Zeaxanthin epoxidase	ZEP1 CHLRE_02g082550v5 CHLREDRAFT_53522	763	NA	NA	NA	NA	abscisic acid biosynthetic process [GO:0009688]; response to heat [GO:0009408]; response to red light [GO:0010114]; response to water deprivation [GO:0009414]; xanthophyll biosynthetic process [GO:0016123]	chloroplast envelope [GO:0009941]; integral component of membrane [GO:0016021]	FAD binding [GO:0071949]; zeaxanthin epoxidase [overall] activity [GO:0009540]	NA	NA	NA	3055.EDP06676;	cre:CHLREDRAFT_53522;	5727328;	K09838;	PF01494;PF00498;	NA	IPR002938;IPR036188;IPR000253;IPR008984;IPR017079;	NA
A8HN94	8.94976	8.87988	8.74303	8.75302	8.68078	8.59428	8.79923	8.65517	0.253939	-0.149061	NA	A8HN94	A8HN94_CHLRE	Predicted protein	CGL31 CHLRE_01g049000v5 CHLREDRAFT_205901	216	NA	NA	NA	NA	chloroplast ribulose bisphosphate carboxylase complex assembly [GO:0110102]; response to abscisic acid [GO:0009737]; response to salt stress [GO:0009651]; tetrahydrobiopterin biosynthetic process [GO:0006729]	cell periphery [GO:0071944]; chloroplast stroma [GO:0009570]; nucleus [GO:0005634]	4-alpha-hydroxytetrahydrobiopterin dehydratase activity [GO:0008124]	NA	NA	NA	3055.EDP09489;	cre:CHLREDRAFT_205901;	5715714;	NA	PF01329;	NA	IPR036428;IPR001533;	NA
A0A2K3DPP7	8.18875	8.17803	8.16008	8.18935	7.97581	8.16212	8.14055	7.9786	0.253939	-0.11478	NA	A0A2K3DPP7	A0A2K3DPP7_CHLRE	Uncharacterized protein	CHLRE_06g282000v5	1219	NA	NA	NA	NA	NA	NA	glycogen (starch) synthase activity [GO:0004373]; starch binding [GO:2001070]	NA	NA	NA	NA	NA	NA	NA	PF16760;PF08323;PF00534;	NA	IPR005085;IPR001296;IPR011835;IPR013783;IPR013534;	NA
A8J173	11.5852	11.6033	11.5556	11.5201	11.4813	11.5524	11.4656	11.346	0.254031	-0.10473	NA	A8J173	A8J173_CHLRE	Aspartate semialdehyde dehydrogenase	ASSD1 CHLRE_09g389689v5 CHLREDRAFT_148810	370	NA	NA	NA	NA	isoleucine biosynthetic process [GO:0009097]; lysine biosynthetic process via diaminopimelate [GO:0009089]; methionine biosynthetic process [GO:0009086]; threonine biosynthetic process [GO:0009088]	chloroplast stroma [GO:0009570]; mitochondrion [GO:0005739]	aspartate-semialdehyde dehydrogenase activity [GO:0004073]; NAD binding [GO:0051287]; NADP binding [GO:0050661]; protein dimerization activity [GO:0046983]	NA	NA	NA	3055.EDP02211;	cre:CHLREDRAFT_148810;	5720616;	K00133;	PF01118;PF02774;	NA	IPR012080;IPR005986;IPR036291;IPR000534;IPR012280;	NA
A8JAP7	9.27221	8.86342	8.91584	9.30325	9.31404	9.33867	9.5835	9.31421	0.254031	0.298926	NA	A8JAP7	A8JAP7_CHLRE	Inosine-5'-monophosphate dehydrogenase (IMP dehydrogenase) (IMPD) (IMPDH) (EC 1.1.1.205)	CHLRE_14g614300v5 CHLREDRAFT_193467	507	ACT_SITE 326 326 Thioimidate intermediate. {ECO:0000256|HAMAP-Rule:MF_03156, ECO:0000256|PIRSR:PIRSR000130-1}.; ACT_SITE 422 422 Proton acceptor. {ECO:0000256|HAMAP-Rule:MF_03156, ECO:0000256|PIRSR:PIRSR000130-1}.	BINDING 324 324 IMP. {ECO:0000256|HAMAP-Rule:MF_03156}.; BINDING 434 434 IMP. {ECO:0000256|HAMAP-Rule:MF_03156}.	CATALYTIC ACTIVITY: ; Reaction=H2O + IMP + NAD(+) = H(+) + NADH + XMP; Xref=Rhea:RHEA:11708, ChEBI:CHEBI:15377, ChEBI:CHEBI:15378, ChEBI:CHEBI:57464, ChEBI:CHEBI:57540, ChEBI:CHEBI:57945, ChEBI:CHEBI:58053; EC=1.1.1.205; Evidence={ECO:0000256|HAMAP-Rule:MF_03156, ECO:0000256|RuleBase:RU003928};	METAL 321 321 Potassium; via carbonyl oxygen. {ECO:0000256|HAMAP-Rule:MF_03156, ECO:0000256|PIRSR:PIRSR000130-4}.; METAL 323 323 Potassium; via carbonyl oxygen. {ECO:0000256|HAMAP-Rule:MF_03156, ECO:0000256|PIRSR:PIRSR000130-4}.; METAL 326 326 Potassium; via carbonyl oxygen. {ECO:0000256|HAMAP-Rule:MF_03156, ECO:0000256|PIRSR:PIRSR000130-4}.	GMP biosynthetic process [GO:0006177]; GTP biosynthetic process [GO:0006183]	cytoplasm [GO:0005737]	IMP dehydrogenase activity [GO:0003938]; metal ion binding [GO:0046872]; nucleotide binding [GO:0000166]	SUBCELLULAR LOCATION: Cytoplasm {ECO:0000256|HAMAP-Rule:MF_03156}.	NA	NA	3055.EDO99099;	cre:CHLREDRAFT_193467;	5724549;	K00088;	PF00571;PF00478;	PATHWAY: Purine metabolism; XMP biosynthesis via de novo pathway; XMP from IMP: step 1/1. {ECO:0000256|HAMAP-Rule:MF_03156, ECO:0000256|RuleBase:RU003928}.	IPR013785;IPR000644;IPR005990;IPR015875;IPR001093;	NA
Q6UKY5	15.0488	15.1409	15.093	15.1072	15.0395	15.0063	15.0913	14.9916	0.25749	-0.0652989	NA	Q6UKY5	Q6UKY5_CHLRE	Acyl carrier protein	ACP2 CHLRE_13g577100v5 CHLREDRAFT_187994	117	NA	NA	NA	NA	fatty acid biosynthetic process [GO:0006633]	NA	NA	NA	NA	NA	3055.EDP09036;	cre:CHLREDRAFT_187994;	5719256;	NA	PF00550;	NA	IPR036736;IPR003231;IPR009081;	NA
Q6UKY8	9.40324	9.42486	9.40612	9.06811	9.24336	9.08217	8.91931	9.08754	0.25749	-0.242486	NA	Q6UKY8	Q6UKY8_CHLRE	NADH:ubiquinone oxidoreductase 14 kDa subunit (NADH:ubiquinone oxidoreductase B22-like subunit) (EC 1.6.5.3) (EC 1.6.99.3)	NUOB22 CHLRE_11g467668v5 CHLREDRAFT_164424	117	NA	NA	NA	NA	mitochondrial electron transport, NADH to ubiquinone [GO:0006120]	mitochondrial respiratory chain complex I [GO:0005747]	NADH dehydrogenase (ubiquinone) activity [GO:0008137]	NA	NA	NA	3055.EDO99297;	cre:CHLREDRAFT_164424;	5724349;	K03965;	PF05347;	NA	IPR008011;IPR033034;	NA
A8J8Y1	12.6921	12.464	12.558	12.4513	12.4715	12.3819	12.3936	12.3874	0.257728	-0.132732	NA	A8J8Y1	A8J8Y1_CHLRE	Receptor of activated protein kinase C 1	RACK1 CHLRE_06g278222v5 CHLREDRAFT_105734	318	NA	NA	NA	NA	positive regulation of protein phosphorylation [GO:0001934]; rescue of stalled ribosome [GO:0072344]	cytosol [GO:0005829]; cytosolic small ribosomal subunit [GO:0022627]; nucleus [GO:0005634]	enzyme binding [GO:0019899]; kinase activity [GO:0016301]; protein kinase C binding [GO:0005080]; ribosome binding [GO:0043022]	NA	NA	NA	3055.EDO99650;	cre:CHLREDRAFT_105734;	5723548;	K14753;	PF00400;	NA	IPR020472;IPR015943;IPR001680;IPR019775;IPR017986;IPR036322;	NA
A8IW48	8.24772	8.22876	8.14224	8.23131	8.1694	8.08092	8.18563	8.04941	0.257728	-0.0911687	NA	A8IW48	A8IW48_CHLRE	26S proteasome regulatory subunit	RPN9 CHLRE_17g734516v5 CHLREDRAFT_56672	402	NA	NA	NA	NA	proteasome assembly [GO:0043248]; ubiquitin-dependent protein catabolic process [GO:0006511]	cytosol [GO:0005829]; nucleus [GO:0005634]; proteasome regulatory particle, lid subcomplex [GO:0008541]	structural molecule activity [GO:0005198]	NA	NA	NA	3055.EDP03506;	cre:CHLREDRAFT_56672;	5718622;	K03039;	PF01399;	NA	IPR000717;IPR035298;	NA
Q6QIV9	9.07683	8.97766	8.99034	8.79205	8.84441	8.78209	8.87606	8.69393	0.260796	-0.160102	NA	Q6QIV9	Q6QIV9_CHLRE	Mitochondrial NADH:ubiquinone oxidoreductase 13 kDa subunit (EC 1.6.5.3) (EC 1.6.99.3)	NUOB4 CHLRE_03g204650v5 CHLREDRAFT_190543	142	NA	NA	NA	NA	NA	integral component of membrane [GO:0016021]	NADH dehydrogenase (ubiquinone) activity [GO:0008137]	NA	NA	NA	3055.EDP03217;	cre:CHLREDRAFT_190543;	5718865;	NA	NA	NA	NA	NA
A8JF15	12.2789	12.3257	12.0987	12.3532	12.0346	12.1883	12.1554	12.0861	0.262207	-0.14797	NA	A8JF15	A8JF15_CHLRE	Chloroplast ATP synthase delta chain	ATPD atpH CHLRE_11g467569v5 CHLREDRAFT_132678	219	NA	NA	NA	NA	ATP synthesis coupled proton transport [GO:0015986]; defense response to bacterium [GO:0042742]; photosynthetic electron transport in photosystem I [GO:0009773]; photosynthetic electron transport in photosystem II [GO:0009772]; response to cold [GO:0009409]; response to cytokinin [GO:0009735]	chloroplast envelope [GO:0009941]; chloroplast thylakoid membrane [GO:0009535]; plastoglobule [GO:0010287]; stromule [GO:0010319]	proton-transporting ATP synthase activity, rotational mechanism [GO:0046933]	NA	NA	NA	3055.EDO97493;	cre:CHLREDRAFT_132678;	5726953;	K02113;	PF00213;	NA	IPR026015;IPR020781;IPR000711;	NA
A0A2K3DGH0	8.86439	8.72629	8.6572	9.01875	9.00957	9.08206	8.97921	8.94716	0.262837	0.187844	NA	A0A2K3DGH0	A0A2K3DGH0_CHLRE	Uncharacterized protein	CHLRE_08g360550v5	568	NA	NA	NA	NA	nitrogen compound metabolic process [GO:0006807]	NA	copper ion binding [GO:0005507]; nitrite reductase (NO-forming) activity [GO:0050421]	NA	NA	NA	NA	NA	NA	NA	PF07732;	NA	IPR011707;IPR008972;IPR001287;	NA
A0A2K3DGR2	9.4503	9.29697	9.23798	9.42787	9.48823	9.4174	9.48864	9.50027	0.263966	0.120357	NA	A0A2K3DGR2	A0A2K3DGR2_CHLRE	Glutamyl-tRNA(Gln) amidotransferase subunit C, chloroplastic/mitochondrial (Glu-AdT subunit C) (EC 6.3.5.-)	GATC CHLRE_08g364650v5	344	NA	NA	CATALYTIC ACTIVITY: ; Reaction=ATP + H2O + L-glutamine + L-glutamyl-tRNA(Gln) = ADP + H(+) + L-glutamate + L-glutaminyl-tRNA(Gln) + phosphate; Xref=Rhea:RHEA:17521, Rhea:RHEA-COMP:9681, Rhea:RHEA-COMP:9684, ChEBI:CHEBI:15377, ChEBI:CHEBI:15378, ChEBI:CHEBI:29985, ChEBI:CHEBI:30616, ChEBI:CHEBI:43474, ChEBI:CHEBI:58359, ChEBI:CHEBI:78520, ChEBI:CHEBI:78521, ChEBI:CHEBI:456216; Evidence={ECO:000025…	NA	glutaminyl-tRNAGln biosynthesis via transamidation [GO:0070681]; mitochondrial translation [GO:0032543]; regulation of translational fidelity [GO:0006450]	chloroplast [GO:0009507]; glutamyl-tRNA(Gln) amidotransferase complex [GO:0030956]; mitochondrion [GO:0005739]	ATP binding [GO:0005524]; glutaminyl-tRNA synthase (glutamine-hydrolyzing) activity [GO:0050567]; tRNA binding [GO:0000049]	SUBCELLULAR LOCATION: Mitochondrion {ECO:0000256|HAMAP-Rule:MF_03149}. Plastid, chloroplast {ECO:0000256|HAMAP-Rule:MF_03149}.	NA	NA	NA	NA	NA	NA	PF02686;PF01588;	NA	IPR003837;IPR036113;IPR012340;IPR002547;	NA
A0A2K3CVA1	10.4557	10.3155	10.3239	10.2555	10.3281	10.1296	10.1051	10.2101	0.264618	-0.144411	NA	A0A2K3CVA1	A0A2K3CVA1_CHLRE	Glucose-6-phosphate 1-epimerase (EC 5.1.3.15)	CHLRE_16g677450v5	331	ACT_SITE 204 204 {ECO:0000256|PIRSR:PIRSR016020-1}.; ACT_SITE 302 302 {ECO:0000256|PIRSR:PIRSR016020-1}.	NA	NA	NA	carbohydrate metabolic process [GO:0005975]	apoplast [GO:0048046]; chloroplast stroma [GO:0009570]	carbohydrate binding [GO:0030246]; glucose-6-phosphate 1-epimerase activity [GO:0047938]	NA	NA	NA	NA	NA	NA	NA	PF01263;	NA	IPR008183;IPR025532;IPR011013;IPR014718;	NA
A0A2K3CTK9	8.75534	8.81024	8.77826	8.77584	8.52497	8.78131	8.70392	8.50156	0.265291	-0.151983	NA	A0A2K3CTK9	A0A2K3CTK9_CHLRE	Uncharacterized protein	CHLRE_16g661900v5	1447	NA	NA	NA	NA	NA	NA	ATP binding [GO:0005524]; nucleic acid binding [GO:0003676]	NA	NA	NA	NA	NA	NA	NA	PF00270;PF00271;	NA	IPR011545;IPR014001;IPR001650;IPR027417;IPR000629;IPR014014;	NA
A8J6J6	10.5887	10.6022	10.5045	10.6207	10.4249	10.6011	10.4247	10.3853	0.265389	-0.120031	NA	A8J6J6	A8J6J6_CHLRE	Acetyl-CoA acyltransferase (EC 2.3.1.16)	ATO1 CHLRE_17g723650v5 CHLREDRAFT_138637	461	NA	NA	NA	NA	fatty acid beta-oxidation [GO:0006635]; phenylacetate catabolic process [GO:0010124]	peroxisome [GO:0005777]	acetyl-CoA C-acyltransferase activity [GO:0003988]	NA	NA	NA	3055.EDP00480;	cre:CHLREDRAFT_138637;	5722736;	K07513;	PF02803;PF00108;	NA	IPR002155;IPR016039;IPR020615;IPR020610;IPR020617;IPR020613;IPR020616;	NA
A0A2K3DXG9	8.06043	7.90199	7.71274	7.95757	7.64648	7.62472	7.8517	7.72891	0.267316	-0.195232	NA	A0A2K3DXG9	A0A2K3DXG9_CHLRE	Uncharacterized protein	CHLRE_03g177200v5	436	NA	NA	NA	NA	NA	NA	RNA binding [GO:0003723]	NA	NA	NA	NA	NA	NA	NA	PF00076;	NA	IPR002343;IPR012677;IPR035979;IPR000504;	NA
A0A2K3E8A6	10.7876	10.9462	10.7365	10.8033	10.7585	10.6962	10.7295	10.6222	0.270803	-0.116784	NA	A0A2K3E8A6	A0A2K3E8A6_CHLRE	Uncharacterized protein	CHLRE_01g054850v5	228	NA	NA	NA	NA	NA	NA	NA	NA	NA	NA	NA	NA	NA	NA	NA	NA	NA	NA
A0A2K3DTW7	9.27722	9.3991	9.55579	9.34303	9.30052	9.27836	9.21087	9.2428	0.274336	-0.135648	NA	A0A2K3DTW7	A0A2K3DTW7_CHLRE	Uncharacterized protein	CHLRE_04g213250v5	332	NA	NA	NA	NA	proteolysis [GO:0006508]	NA	NA	NA	NA	NA	NA	NA	NA	NA	PF11940;PF17432;	NA	IPR038438;IPR001930;IPR024601;IPR037144;IPR035414;	NA
A0A2K3DP15	10.9834	11.0716	11.0295	10.9647	10.8975	10.9649	10.9742	10.9569	0.275267	-0.0639185	NA	A0A2K3DP15	A0A2K3DP15_CHLRE	Uncharacterized protein	CHLRE_06g278148v5	386	NA	NA	NA	NA	NA	NA	NAD binding [GO:0051287]; NADP binding [GO:0050661]; oxidoreductase activity [GO:0016491]	NA	NA	NA	NA	NA	NA	NA	PF14833;PF03446;	NA	IPR008927;IPR013328;IPR006115;IPR036291;IPR029154;	NA
A8ILN4	11.4377	11.2986	11.2892	11.1145	11.1874	11.0862	11.1561	11.107	0.277567	-0.150845	NA	A8ILN4	A8ILN4_CHLRE	1-hydroxy-2-methyl-2-(E)-butenyl 4-diphosphate synthase	HDS1 CHLRE_12g490350v5 CHLREDRAFT_55268	681	NA	NA	NA	NA	isopentenyl diphosphate biosynthetic process, methylerythritol 4-phosphate pathway [GO:0019288]; response to bacterium [GO:0009617]; systemic acquired resistance, salicylic acid mediated signaling pathway [GO:0009862]; terpenoid biosynthetic process [GO:0016114]	chloroplast [GO:0009507]; chloroplast envelope [GO:0009941]; chloroplast stroma [GO:0009570]	4-hydroxy-3-methylbut-2-en-1-yl diphosphate synthase activity [GO:0046429]; 4 iron, 4 sulfur cluster binding [GO:0051539]; iron ion binding [GO:0005506]	NA	NA	NA	3055.EDP05383;	cre:CHLREDRAFT_55268;	5716700;	K03526;	PF04551;	NA	IPR011005;IPR017178;IPR004588;	NA
O20032	8.66763	8.63444	8.72664	8.51677	8.58153	8.49776	8.54146	8.5155	0.280332	-0.102309	NA	O20032	RR18_CHLRE	30S ribosomal protein S18, chloroplastic	rps18	137	NA	NA	NA	NA	translation [GO:0006412]	chloroplast [GO:0009507]; mitochondrial small ribosomal subunit [GO:0005763]	small ribosomal subunit rRNA binding [GO:0070181]; structural constituent of ribosome [GO:0003735]	SUBCELLULAR LOCATION: Plastid, chloroplast.	NA	NA	3055.DAA00937;	cre:ChreCp036;	2717007;	NA	PF01084;	NA	IPR001648;IPR036870;	NA
A0A2K3CXM5	8.49077	8.41238	8.56966	8.32602	8.24422	8.33339	8.3242	8.38524	0.280332	-0.127946	NA	A0A2K3CXM5	A0A2K3CXM5_CHLRE	FK506-binding protein (EC 5.2.1.8)	CHLRE_14g616100v5	420	NA	NA	CATALYTIC ACTIVITY: ; Reaction=[protein]-peptidylproline (omega=180) = [protein]-peptidylproline (omega=0); Xref=Rhea:RHEA:16237, Rhea:RHEA-COMP:10747, Rhea:RHEA-COMP:10748, ChEBI:CHEBI:83833, ChEBI:CHEBI:83834; EC=5.2.1.8; Evidence={ECO:0000256|PIRNR:PIRNR001473, ECO:0000256|PROSITE-ProRule:PRU00277};	NA	NA	NA	peptidyl-prolyl cis-trans isomerase activity [GO:0003755]	NA	NA	NA	NA	NA	NA	NA	PF00254;	NA	IPR036824;IPR023566;IPR001179;	NA
A0A2K3E272	11.4492	11.5763	11.4474	11.3882	11.3602	11.3566	11.411	11.3781	0.280332	-0.0887977	NA	A0A2K3E272	A0A2K3E272_CHLRE	Pyruvate dehydrogenase E1 component subunit alpha (EC 1.2.4.1)	CHLRE_02g099850v5	466	NA	NA	CATALYTIC ACTIVITY: ; Reaction=[dihydrolipoyllysine-residue acetyltransferase]-(R)-N(6)-lipoyl-L-lysine + H(+) + pyruvate = [dihydrolipoyllysine-residue acetyltransferase]-(R)-N(6)-(S(8)-acetyldihydrolipoyl)-L-lysine + CO2; Xref=Rhea:RHEA:19189, Rhea:RHEA-COMP:10480, Rhea:RHEA-COMP:10481, ChEBI:CHEBI:15361, ChEBI:CHEBI:15378, ChEBI:CHEBI:16526, ChEBI:CHEBI:83099, ChEBI:CHEBI:83111; EC=1.2.4.1; Ev…	NA	acetyl-CoA biosynthetic process from pyruvate [GO:0006086]	chloroplast envelope [GO:0009941]; chloroplast stroma [GO:0009570]	pyruvate dehydrogenase (acetyl-transferring) activity [GO:0004739]	NA	NA	NA	NA	NA	NA	NA	PF00676;	NA	IPR001017;IPR017597;IPR029061;	NA
A0A2K3CZ10	8.06322	8.21444	8.06453	8.24193	8.31111	8.20346	8.26881	8.25132	0.280332	0.112644	NA	A0A2K3CZ10	A0A2K3CZ10_CHLRE	Uncharacterized protein	CHLRE_14g633750v5	1129	NA	NA	NA	NA	positive regulation of primary miRNA processing [GO:2000636]; protein import into nucleus, translocation [GO:0000060]	cell wall [GO:0005618]; cytosol [GO:0005829]	NA	NA	NA	NA	NA	NA	NA	NA	PF02985;	NA	IPR016024;IPR000357;IPR040122;IPR034085;	NA
Q93Z22	8.14921	8.03641	8.08689	8.09408	7.73238	8.07575	8.01758	7.84164	0.285044	-0.174809	NA	Q93Z22	Q93Z22_CHLRE	Plasma membrane ATPase (EC 7.1.2.1)	PMA2 CHLRE_10g459200v5 CHLREDRAFT_182602	1081	NA	NA	CATALYTIC ACTIVITY: ; Reaction=ATP + H(+)(in) + H2O = ADP + 2 H(+)(out) + phosphate; Xref=Rhea:RHEA:20852, ChEBI:CHEBI:15377, ChEBI:CHEBI:15378, ChEBI:CHEBI:30616, ChEBI:CHEBI:43474, ChEBI:CHEBI:456216; EC=7.1.2.1; Evidence={ECO:0000256|RuleBase:RU362083};	NA	proton export across plasma membrane [GO:0120029]; proton transmembrane transport [GO:1902600]; regulation of intracellular pH [GO:0051453]	integral component of membrane [GO:0016021]; plasma membrane [GO:0005886]	ATP binding [GO:0005524]; proton-exporting ATPase activity, phosphorylative mechanism [GO:0008553]	SUBCELLULAR LOCATION: Cell membrane {ECO:0000256|RuleBase:RU362083}; Multi-pass membrane protein {ECO:0000256|RuleBase:RU362083}.	NA	NA	3055.EDP08073;	cre:CHLREDRAFT_182602;	5724133;	K01535;	PF00690;	NA	IPR004014;IPR023299;IPR018303;IPR023298;IPR008250;IPR036412;IPR023214;IPR006534;IPR001757;	NA
A0A2K3DX75	10.3837	10.4611	10.2517	10.3882	10.2686	10.3161	9.94568	10.1639	0.285044	-0.197645	NA	A0A2K3DX75	A0A2K3DX75_CHLRE	Uncharacterized protein	CHLRE_03g173350v5	373	NA	NA	NA	NA	NA	NA	NA	NA	NA	NA	NA	NA	NA	NA	PF12796;	NA	IPR002110;IPR020683;IPR036770;	NA
A0A2K3DEF9	7.66717	7.73163	7.62815	7.21888	7.45156	7.20194	7.2428	7.26457	0.289541	-0.271237	NA	A0A2K3DEF9	A0A2K3DEF9_CHLRE	Uncharacterized protein	CHLRE_09g394547v5	521	NA	NA	NA	NA	NA	NA	starch binding [GO:2001070]	NA	NA	NA	NA	NA	NA	NA	PF00686;	NA	IPR013784;IPR002044;IPR013783;	NA
A8I074	9.32541	9.24464	9.19882	9.2349	9.2979	9.03661	9.0572	8.9708	0.291882	-0.160313	NA	A8I074	A8I074_CHLRE	Small nuclear ribonucleoprotein Sm D2 (Sm-D2) (snRNP core protein D2)	SMP4 CHLRE_10g453450v5 CHLREDRAFT_182571	110	NA	NA	NA	NA	spliceosomal snRNP assembly [GO:0000387]	catalytic step 2 spliceosome [GO:0071013]; U1 snRNP [GO:0005685]; U2 snRNP [GO:0005686]; U4/U6 x U5 tri-snRNP complex [GO:0046540]; U5 snRNP [GO:0005682]	NA	SUBCELLULAR LOCATION: Nucleus {ECO:0000256|RuleBase:RU365051}.	NA	NA	3055.EDP07841;	cre:CHLREDRAFT_182571;	5724086;	K11096;	PF01423;	NA	IPR001163;IPR010920;IPR027248;	NA
A8HVQ1	12.1886	12.0437	12.0167	12.0039	12.0252	11.8643	11.8759	11.9936	0.294032	-0.123467	NA	A8HVQ1	A8HVQ1_CHLRE	40S ribosomal protein S8	RPS8 CHLRE_06g272800v5 CHLREDRAFT_195605	208	NA	NA	NA	NA	maturation of SSU-rRNA from tricistronic rRNA transcript (SSU-rRNA, 5.8S rRNA, LSU-rRNA) [GO:0000462]; translation [GO:0006412]	cytosolic small ribosomal subunit [GO:0022627]	structural constituent of ribosome [GO:0003735]	NA	NA	NA	3055.EDP08178;	cre:CHLREDRAFT_195605;	5721805;	K02995;	PF01201;	NA	IPR001047;IPR022309;IPR018283;	NA
A0A2K3DY10	13.6278	13.544	13.4899	13.5936	13.5143	13.5253	13.457	13.3688	0.294515	-0.0974579	NA	A0A2K3DY10	A0A2K3DY10_CHLRE	Uncharacterized protein	CHLRE_03g185550v5	385	NA	NA	NA	NA	defense response to bacterium [GO:0042742]; starch biosynthetic process [GO:0019252]; sucrose biosynthetic process [GO:0005986]	apoplast [GO:0048046]; chloroplast envelope [GO:0009941]; chloroplast stroma [GO:0009570]; thylakoid [GO:0009579]	sedoheptulose-bisphosphatase activity [GO:0050278]	NA	NA	NA	NA	NA	NA	NA	PF00316;	NA	IPR000146;IPR033391;IPR020548;IPR023079;	NA
A8ITH8	12.3197	12.3319	12.3487	12.3089	12.1068	12.3291	12.2782	12.1647	0.294515	-0.107612	NA	A8ITH8	A8ITH8_CHLRE	Chaperonin 60B2	CPN60B2 CHLRE_07g339150v5 CHLREDRAFT_136288	577	NA	NA	NA	NA	'de novo' protein folding [GO:0006458]; mitochondrion organization [GO:0007005]; protein refolding [GO:0042026]	cytosol [GO:0005829]; mitochondrion [GO:0005739]	ATP binding [GO:0005524]; unfolded protein binding [GO:0051082]	NA	NA	NA	3055.EDP03982;	cre:CHLREDRAFT_136288;	5717970;	K04077;	PF00118;	NA	IPR018370;IPR001844;IPR002423;IPR027409;IPR027413;IPR027410;	NA
A0A2K3DII9	9.8002	10.091	9.88005	9.99902	9.64569	9.90996	9.76109	9.75374	0.294515	-0.174933	NA	A0A2K3DII9	A0A2K3DII9_CHLRE	Uncharacterized protein	CHLRE_07g313700v5	560	NA	NA	NA	NA	glutamyl-tRNA aminoacylation [GO:0006424]	chloroplast stroma [GO:0009570]; mitochondrion [GO:0005739]	ATP binding [GO:0005524]; glutamate-tRNA ligase activity [GO:0004818]; tRNA binding [GO:0000049]; zinc ion binding [GO:0008270]	NA	NA	NA	NA	NA	NA	NA	PF00749;	NA	IPR008925;IPR020751;IPR001412;IPR004527;IPR000924;IPR020058;IPR033910;IPR014729;	NA
A0A2K3DZM1	9.01245	9.07887	9.01621	9.08989	8.87707	9.06077	8.90783	8.97363	0.294515	-0.0945325	NA	A0A2K3DZM1	A0A2K3DZM1_CHLRE	Uncharacterized protein	CHLRE_03g199647v5	399	NA	NA	NA	NA	NA	NA	ATP binding [GO:0005524]; helicase activity [GO:0004386]; nucleic acid binding [GO:0003676]	NA	NA	NA	NA	NA	NA	NA	PF00270;PF00271;	NA	IPR011545;IPR014001;IPR001650;IPR027417;IPR000629;IPR014014;	NA
A0A2K3D8H2	6.0941	6.73426	6.09312	6.63686	6.8592	6.79139	7.03725	6.53875	0.294515	0.417061	NA	A0A2K3D8H2	A0A2K3D8H2_CHLRE	Uncharacterized protein	CHLRE_11g478156v5	859	NA	NA	NA	NA	intracellular protein transport [GO:0006886]; vesicle-mediated transport [GO:0016192]	clathrin adaptor complex [GO:0030131]	NA	SUBCELLULAR LOCATION: Cytoplasm {ECO:0000256|SAAS:SAAS00556307}.	NA	NA	NA	NA	NA	NA	PF01602;PF09066;	NA	IPR026739;IPR011989;IPR016024;IPR015151;IPR002553;IPR013041;IPR013037;IPR009028;IPR012295;	NA
A0A2K3DZJ9	8.26124	8.24835	8.19821	8.30946	8.01025	8.24976	8.19544	8.00784	0.294515	-0.138492	NA	A0A2K3DZJ9	A0A2K3DZJ9_CHLRE	Uncharacterized protein	CHLRE_03g199150v5	293	NA	NA	NA	NA	NA	NA	NA	NA	NA	NA	NA	NA	NA	NA	PF13460;	NA	IPR016040;IPR036291;	NA
A0A2K3CQ83	7.64988	7.54721	7.49523	7.27147	7.74979	7.67194	7.54905	7.78774	0.294515	0.198681	NA	A0A2K3CQ83	A0A2K3CQ83_CHLRE	Uncharacterized protein	CHLRE_17g719900v5	1244	NA	NA	NA	NA	protein autophosphorylation [GO:0046777]; starch metabolic process [GO:0005982]	chloroplast stroma [GO:0009570]	ATP binding [GO:0005524]; carbohydrate kinase activity [GO:0019200]; phosphoglucan, water dikinase activity [GO:0051752]; starch binding [GO:2001070]	NA	NA	NA	NA	NA	NA	NA	PF00686;PF01326;	NA	IPR013815;IPR013784;IPR002044;IPR013783;IPR002192;	NA
Q6S7R7	9.01553	8.94933	8.92328	8.91145	8.97512	8.82894	8.59905	8.68204	0.294515	-0.17861	NA	Q6S7R7	Q6S7R7_CHLRE	Gamma carbonic anhydrase (Mitochondrial NADH:ubiquinone oxidoreductase 32 kDa subunit) (EC 1.6.5.3) (EC 1.6.99.3) (Putative gamma carbonic anhydrase)	Gclp1 CAG3 CHLRE_09g415850v5 CHLREDRAFT_192148	312	NA	NA	NA	NA	NA	NA	NADH dehydrogenase (ubiquinone) activity [GO:0008137]	NA	NA	NA	3055.EDP00854;	cre:CHLREDRAFT_192148;	5722372;	K01726;	PF00132;	NA	IPR001451;IPR011004;	NA
A0A2K3DJL0	8.52722	8.22534	8.13965	8.23142	8.01278	8.16973	8.09296	8.09664	0.294515	-0.18788	NA	A0A2K3DJL0	A0A2K3DJL0_CHLRE	Uncharacterized protein	CHLRE_07g326950v5	251	NA	NA	NA	NA	NA	NA	tRNA binding [GO:0000049]	NA	NA	NA	NA	NA	NA	NA	PF01588;	NA	IPR012340;IPR002547;	NA
A0A2K3DG79	10.9327	10.6905	10.9751	10.7542	11.0233	10.9269	10.9567	11.0873	0.294515	0.160403	NA	A0A2K3DG79	A0A2K3DG79_CHLRE	Uncharacterized protein	CHLRE_08g358562v5	216	NA	NA	NA	NA	protein folding [GO:0006457]	cytoplasm [GO:0005737]	ATP binding [GO:0005524]	NA	NA	NA	NA	NA	NA	NA	PF00166;	NA	IPR020818;IPR037124;IPR018369;IPR011032;	NA
A0A2K3E6E9	9.71918	9.82946	9.85733	9.66989	9.77633	9.61875	9.54327	9.56931	0.294515	-0.142049	NA	A0A2K3E6E9	A0A2K3E6E9_CHLRE	T-complex protein 1 subunit eta (TCP-1-eta) (CCT-eta)	CHLRE_01g026550v5	567	NA	NA	NA	NA	protein folding [GO:0006457]; response to cadmium ion [GO:0046686]	cytosol [GO:0005829]	ATP binding [GO:0005524]; unfolded protein binding [GO:0051082]	SUBCELLULAR LOCATION: Cytoplasm {ECO:0000256|RuleBase:RU365042, ECO:0000256|SAAS:SAAS00901396}.	NA	NA	NA	NA	NA	NA	PF00118;	NA	IPR012720;IPR017998;IPR002194;IPR002423;IPR027409;IPR027413;IPR027410;	NA
A8IUC3	10.3537	10.2325	10.2669	10.3922	10.375	10.395	10.4518	10.3682	0.29476	0.0861963	NA	A8IUC3	A8IUC3_CHLRE	Plastid ribosomal protein L32	PRPL32 CHLRE_07g352850v5 CHLREDRAFT_183513	98	NA	NA	NA	NA	translation [GO:0006412]	large ribosomal subunit [GO:0015934]	structural constituent of ribosome [GO:0003735]	NA	NA	NA	3055.EDP04096;	cre:CHLREDRAFT_183513;	5718085;	NA	PF01783;	NA	IPR002677;IPR011332;	NA
A0A2K3DPS8	8.28306	8.25665	8.32154	8.29328	8.25458	8.27428	8.12368	8.05669	0.295911	-0.111326	NA	A0A2K3DPS8	A0A2K3DPS8_CHLRE	Uncharacterized protein	CHLRE_06g283200v5	335	NA	NA	NA	NA	NA	NA	NA	NA	NA	NA	NA	NA	NA	NA	PF00856;	NA	IPR001214;	NA
A8JH65	10.5945	10.7286	10.7552	10.7753	10.7146	10.8464	10.8661	10.9039	0.295911	0.119358	NA	A8JH65	A8JH65_CHLRE	5,10-methylenetetrahydrofolate dehydrogenase	CHLRE_03g182450v5 CHLREDRAFT_194856	340	NA	NA	NA	NA	tetrahydrofolate interconversion [GO:0035999]; tetrahydrofolate metabolic process [GO:0046653]	cytosol [GO:0005829]	methenyltetrahydrofolate cyclohydrolase activity [GO:0004477]; methylenetetrahydrofolate dehydrogenase (NADP+) activity [GO:0004488]	NA	NA	NA	3055.EDO96770;	cre:CHLREDRAFT_194856;	5728457;	NA	PF00763;PF02882;	NA	IPR036291;IPR000672;IPR020630;IPR020867;IPR020631;	NA
A0A2K3DRU1	9.10066	8.97813	8.80606	8.93223	8.79208	8.91124	8.7617	8.77708	0.295911	-0.143745	NA	A0A2K3DRU1	A0A2K3DRU1_CHLRE	Uncharacterized protein	CHLRE_05g233305v5	390	NA	NA	NA	NA	NA	NA	catalytic activity [GO:0003824]; coenzyme binding [GO:0050662]	NA	NA	NA	NA	NA	NA	NA	PF08338;PF01370;	NA	IPR013549;IPR001509;IPR036291;IPR010099;	NA
A0A2K3D5U5	8.15778	7.7761	8.06146	7.69098	8.22542	8.14394	8.03365	8.41546	0.296844	0.283038	NA	A0A2K3D5U5	A0A2K3D5U5_CHLRE	Uncharacterized protein	CHLRE_12g555951v5	127	NA	NA	NA	NA	NA	NA	hydrolase activity [GO:0016787]; zinc ion binding [GO:0008270]	NA	NA	NA	NA	NA	NA	NA	PF00383;	NA	IPR016192;IPR002125;IPR016193;	NA
P93106	13.3864	13.2966	13.2678	13.3114	13.244	13.2719	13.2696	13.2626	0.296867	-0.0535266	NA	P93106	P93106_CHLRE	Malate dehydrogenase (NAD-dependent malate dehydrogenase) (EC 1.1.1.37)	MDH2 MDH1 CHLRE_03g194850v5 CHLREDRAFT_137163	355	ACT_SITE 212 212 Proton acceptor. {ECO:0000256|PIRSR:PIRSR000102-1}.	BINDING 122 122 Substrate. {ECO:0000256|PIRSR:PIRSR000102-2}.; BINDING 154 154 Substrate. {ECO:0000256|PIRSR:PIRSR000102-2}.; BINDING 188 188 Substrate. {ECO:0000256|PIRSR:PIRSR000102-2}.	NA	NA	carbohydrate metabolic process [GO:0005975]; tricarboxylic acid cycle [GO:0006099]	NA	L-malate dehydrogenase activity [GO:0030060]	NA	NA	NA	3055.EDP03144;	cre:CHLREDRAFT_137163;	5718730;	K00026;	PF02866;PF00056;	NA	IPR001557;IPR022383;IPR001236;IPR015955;IPR010097;IPR036291;	NA
A8HVP7	10.5655	10.4908	10.402	10.6883	10.4206	10.3806	10.4235	10.4178	0.296922	-0.126	NA	A8HVP7	A8HVP7_CHLRE	Plastid ribosomal protein L10	PRPL10 CHLRE_06g272850v5 CHLREDRAFT_126960	235	NA	NA	NA	NA	ribosome biogenesis [GO:0042254]; translation [GO:0006412]	large ribosomal subunit [GO:0015934]	structural constituent of ribosome [GO:0003735]	NA	NA	NA	3055.EDP08451;	cre:CHLREDRAFT_126960;	5721804;	K02864;	PF00466;	NA	IPR001790;	NA
A0A2K3D7G8	11.1125	11.1005	11.0975	11.1831	11.1783	11.1759	11.1391	11.2448	0.296922	0.0611274	NA	A0A2K3D7G8	A0A2K3D7G8_CHLRE	Uncharacterized protein	CHLRE_11g467617v5	293	ACT_SITE 177 177 {ECO:0000256|PIRSR:PIRSR000103-1}.	NA	NA	NA	response to oxidative stress [GO:0006979]	cytosol [GO:0005829]	3-hydroxybutyrate dehydrogenase activity [GO:0003858]; NAD binding [GO:0051287]; NADP binding [GO:0050661]	NA	NA	NA	NA	NA	NA	NA	PF14833;PF03446;	NA	IPR002204;IPR008927;IPR013328;IPR006115;IPR015815;IPR036291;IPR029154;	NA
A0A2K3DYI9	11.8706	11.7721	11.711	11.7064	11.7694	11.6489	11.582	11.5781	0.296922	-0.120429	NA	A0A2K3DYI9	A0A2K3DYI9_CHLRE	Aminomethyltransferase (EC 2.1.2.10) (Glycine cleavage system T protein)	CHLRE_03g193750v5	419	NA	NA	CATALYTIC ACTIVITY: ; Reaction=(6S)-5,6,7,8-tetrahydrofolate + (R)-N(6)-(S(8)-aminomethyldihydrolipoyl)-L-lysyl-[protein] = (6R)-5,10-methylene-5,6,7,8-tetrahydrofolate + (R)-N(6)-dihydrolipoyl-L-lysyl-[protein] + NH4(+); Xref=Rhea:RHEA:16945, Rhea:RHEA-COMP:10475, Rhea:RHEA-COMP:10492, ChEBI:CHEBI:15636, ChEBI:CHEBI:28938, ChEBI:CHEBI:57453, ChEBI:CHEBI:83100, ChEBI:CHEBI:83143; EC=2.1.2.10; Evi…	NA	glycine catabolic process [GO:0006546]	mitochondrion [GO:0005739]	aminomethyltransferase activity [GO:0004047]; transaminase activity [GO:0008483]	SUBCELLULAR LOCATION: Mitochondrion {ECO:0000256|RuleBase:RU003981}.	NA	NA	NA	NA	NA	NA	PF01571;PF08669;	NA	IPR006223;IPR028896;IPR013977;IPR006222;IPR029043;IPR027266;	NA
A8I528	12.5081	12.3352	12.2891	12.3763	12.367	12.2164	12.2314	12.1914	0.29701	-0.125622	NA	A8I528	A8I528_CHLRE	Voltage-dependent anion-selective channel protein	CHLRE_05g241950v5 CHLREDRAFT_127172	276	NA	NA	NA	NA	NA	mitochondrial outer membrane [GO:0005741]	voltage-gated anion channel activity [GO:0008308]	NA	NA	NA	3055.EDP07155;	cre:CHLREDRAFT_127172;	5726449;	K15040;	PF01459;	NA	IPR023614;IPR001925;IPR027246;	NA
A8JFZ2	8.14043	8.24073	8.28209	8.11597	8.07871	8.19435	7.95469	8.02821	0.298678	-0.130812	NA	A8JFZ2	A8JFZ2_CHLRE	Predicted protein	CHLRE_01g005050v5 CHLREDRAFT_194611	870	NA	NA	NA	NA	NA	Golgi membrane [GO:0000139]; integral component of membrane [GO:0016021]	fibroblast growth factor binding [GO:0017134]	NA	NA	NA	3055.EDO97197;	cre:CHLREDRAFT_194611;	5727668;	K06816;	PF00839;	NA	IPR001893;IPR017873;	NA
A0A2K3DN40	6.7477	7.15748	7.21657	6.90073	5.85836	6.65644	6.89305	6.59013	0.300948	-0.506126	NA	A0A2K3DN40	A0A2K3DN40_CHLRE	Uncharacterized protein	CHLRE_06g267100v5	682	NA	NA	NA	NA	SRP-dependent cotranslational protein targeting to membrane [GO:0006614]	cytosol [GO:0005829]; signal recognition particle, endoplasmic reticulum targeting [GO:0005786]	7S RNA binding [GO:0008312]; endoplasmic reticulum signal peptide binding [GO:0030942]; signal recognition particle binding [GO:0005047]	NA	NA	NA	NA	NA	NA	NA	PF16969;	NA	IPR026258;IPR034652;IPR038253;	NA
A8I164	11.3086	11.2685	11.2008	11.2518	10.9887	11.2237	11.2348	11.0453	0.301322	-0.134328	NA	A8I164	A8I164_CHLRE	Vacuolar ATP synthase, subunit A	ATPvA1 CHLRE_10g461050v5 CHLREDRAFT_54608	616	NA	NA	NA	NA	ATP hydrolysis coupled proton transport [GO:0015991]; ATP metabolic process [GO:0046034]; Golgi organization [GO:0007030]; response to salt stress [GO:0009651]	apoplast [GO:0048046]; cell wall [GO:0005618]; chloroplast envelope [GO:0009941]; Golgi apparatus [GO:0005794]; plant-type vacuole [GO:0000325]; plasma membrane [GO:0005886]; plasmodesma [GO:0009506]; proton-transporting V-type ATPase, V1 domain [GO:0033180]; vacuolar membrane [GO:0005774]	ATP binding [GO:0005524]; protease binding [GO:0002020]; proton-transporting ATPase activity, rotational mechanism [GO:0046961]	NA	NA	NA	3055.EDP07903;	cre:CHLREDRAFT_54608;	5723965;	K02145;	PF00006;PF02874;PF16886;	NA	IPR031686;IPR023366;IPR020003;IPR004100;IPR036121;IPR000194;IPR024034;IPR005725;IPR027417;IPR022878;	NA
A0A2K3D3L7	10.7194	10.8256	10.6909	10.8059	10.6625	10.7247	10.7069	10.634	0.301322	-0.0783896	NA	A0A2K3D3L7	A0A2K3D3L7_CHLRE	Uncharacterized protein	CHLRE_12g514050v5	1629	NA	NA	NA	NA	glutamate biosynthetic process [GO:0006537]	NA	glutamate synthase activity [GO:0015930]	NA	NA	NA	NA	NA	NA	NA	PF00310;PF04898;PF01645;PF01493;	NA	IPR013785;IPR017932;IPR002489;IPR036485;IPR006982;IPR002932;IPR029055;	NA
A8HX89	11.0045	10.8979	10.8041	10.9659	10.8386	10.8657	10.7246	10.8098	0.301322	-0.108424	NA	A8HX89	A8HX89_CHLRE	Cytochrome b-c1 complex subunit 7	QCR7 CHLRE_06g262700v5 CHLREDRAFT_77031	123	NA	NA	NA	NA	aerobic respiration [GO:0009060]; mitochondrial electron transport, ubiquinol to cytochrome c [GO:0006122]; mitochondrial respiratory chain complex III assembly [GO:0034551]	mitochondrial respiratory chain complex III [GO:0005750]	oxidoreductase activity [GO:0016491]	SUBCELLULAR LOCATION: Mitochondrion inner membrane {ECO:0000256|PIRNR:PIRNR000022}.	NA	NA	3055.EDP08285;	cre:CHLREDRAFT_77031;	5722009;	K00417;	PF02271;	NA	IPR003197;IPR036544;	NA
A8JDN2	11.7553	11.706	11.7301	11.804	11.7196	11.7265	11.6593	11.6733	0.301342	-0.0541827	NA	A8JDN2	A8JDN2_CHLRE	Adenylate kinase 3 (EC 2.7.4.3)	ADK3 adk CHLRE_12g494850v5 CHLREDRAFT_194134	264	NA	NA	NA	NA	NA	NA	adenylate kinase activity [GO:0004017]; ATP binding [GO:0005524]	NA	NA	NA	3055.EDO97970;	cre:CHLREDRAFT_194134;	5726108;	K00939;	PF02672;	NA	IPR006259;IPR000850;IPR033690;IPR003823;IPR027417;	NA
A8J933	8.97457	9.1731	9.15143	9.24636	9.20867	9.2336	9.46026	9.29637	0.301342	0.163356	NA	A8J933	A8J933_CHLRE	Acetylornithine aminotransferase (EC 2.6.1.19) (N-acetyl ornithine amino-transferase)	ARG9 CHLRE_06g278163v5 CHLREDRAFT_139007	460	NA	NA	NA	NA	arginine biosynthetic process [GO:0006526]; defense response to bacterium [GO:0042742]; interspecies interaction between organisms [GO:0044419]; primary root development [GO:0080022]	chloroplast stroma [GO:0009570]	4-aminobutyrate:2-oxoglutarate transaminase activity [GO:0034386]; copper ion binding [GO:0005507]; N2-acetyl-L-ornithine:2-oxoglutarate 5-aminotransferase activity [GO:0003992]; pyridoxal phosphate binding [GO:0030170]	NA	NA	NA	3055.EDO99676;	cre:CHLREDRAFT_139007;	5723573;	K00818;	PF00202;	NA	IPR004636;IPR005814;IPR015424;IPR015422;IPR015421;	NA
A0A2K3E3Q0	10.2094	10.1916	10.0956	10.1926	10.0969	10.1694	9.98212	10.0635	0.301342	-0.0943475	NA	A0A2K3E3Q0	A0A2K3E3Q0_CHLRE	Malate dehydrogenase (EC 1.1.1.37)	CHLRE_02g145800v5	360	ACT_SITE 217 217 Proton acceptor. {ECO:0000256|PIRSR:PIRSR000102-1}.	BINDING 128 128 Substrate. {ECO:0000256|PIRSR:PIRSR000102-2}.; BINDING 161 161 Substrate. {ECO:0000256|PIRSR:PIRSR000102-2}.; BINDING 192 192 Substrate. {ECO:0000256|PIRSR:PIRSR000102-2}.	CATALYTIC ACTIVITY: ; Reaction=(S)-malate + NAD(+) = H(+) + NADH + oxaloacetate; Xref=Rhea:RHEA:21432, ChEBI:CHEBI:15378, ChEBI:CHEBI:15589, ChEBI:CHEBI:16452, ChEBI:CHEBI:57540, ChEBI:CHEBI:57945; EC=1.1.1.37; Evidence={ECO:0000256|RuleBase:RU003405};	NA	carbohydrate metabolic process [GO:0005975]; malate metabolic process [GO:0006108]; tricarboxylic acid cycle [GO:0006099]	NA	L-malate dehydrogenase activity [GO:0030060]	NA	NA	NA	NA	NA	NA	NA	PF02866;PF00056;	NA	IPR001557;IPR022383;IPR001236;IPR015955;IPR001252;IPR011274;IPR010945;IPR036291;	NA
A0A2K3CNQ0	8.75102	8.71283	8.61646	8.72705	8.70897	8.4581	8.49508	8.62213	0.303206	-0.130768	NA	A0A2K3CNQ0	A0A2K3CNQ0_CHLRE	Eukaryotic translation initiation factor 3 subunit L (eIF3l)	CHLRE_17g697450v5	530	NA	NA	NA	NA	formation of cytoplasmic translation initiation complex [GO:0001732]	eukaryotic 43S preinitiation complex [GO:0016282]; eukaryotic 48S preinitiation complex [GO:0033290]; eukaryotic translation initiation factor 3 complex [GO:0005852]	translation initiation factor activity [GO:0003743]	SUBCELLULAR LOCATION: Cytoplasm {ECO:0000256|HAMAP-Rule:MF_03011}.	NA	NA	NA	NA	NA	NA	PF10255;	NA	IPR019382;	NA
A0A2K3DB95	8.69288	8.53018	8.55498	8.63445	8.60504	8.3469	8.49598	8.43458	0.303206	-0.132499	NA	A0A2K3DB95	A0A2K3DB95_CHLRE	Uncharacterized protein	CHLRE_10g452450v5	1046	NA	NA	NA	NA	NA	chloroplast [GO:0009507]	NA	NA	NA	NA	NA	NA	NA	NA	PF16940;	NA	IPR031610;	NA
A8JG56	11.6115	11.6605	11.6406	11.5735	11.4575	11.6229	11.5758	11.4807	0.303583	-0.0873142	NA	A8JG56	A8JG56_CHLRE	L-ascorbate peroxidase	CHLRE_05g233900v5 CHLREDRAFT_165193	347	NA	NA	NA	NA	cellular response to oxidative stress [GO:0034599]; hydrogen peroxide catabolic process [GO:0042744]; response to reactive oxygen species [GO:0000302]	NA	heme binding [GO:0020037]; peroxidase activity [GO:0004601]	NA	NA	NA	3055.EDO97120;	cre:CHLREDRAFT_165193;	5727749;	K00434;	PF00141;	NA	IPR002016;IPR010255;IPR006311;	NA
A8JC54	8.14987	8.40181	8.3481	8.29513	8.11152	8.1827	8.2373	8.18254	0.305801	-0.12021	NA	A8JC54	A8JC54_CHLRE	Predicted protein (Fragment)	CHLRE_11g469150v5 CHLREDRAFT_152654	289	NA	NA	NA	NA	NA	integral component of membrane [GO:0016021]	NA	NA	NA	NA	NA	cre:CHLREDRAFT_152654;	5725101;	NA	NA	NA	NA	NA
A0A2K3DUD0	5.16507	5.68893	5.00958	4.86941	5.70341	5.53517	5.35889	5.71864	0.306386	0.39578	NA	A0A2K3DUD0	A0A2K3DUD0_CHLRE	Uncharacterized protein	CHLRE_04g221550v5	876	NA	NA	NA	NA	NA	NA	NA	NA	NA	NA	NA	NA	NA	NA	NA	NA	IPR036188;	NA
A8JFY9	9.98874	9.90873	9.79071	9.75536	9.93907	10.037	10.1293	9.91783	0.306386	0.144918	NA	A8JFY9	A8JFY9_CHLRE	Serine glyoxylate aminotransferase (EC 2.6.1.45)	SGA1a|SGA1b CHLRE_01g005150v5 CHLREDRAFT_194609	448	NA	NA	NA	NA	glycine biosynthetic process, by transamination of glyoxylate [GO:0019265]	apoplast [GO:0048046]; chloroplast stroma [GO:0009570]; peroxisome [GO:0005777]; plasma membrane [GO:0005886]	alanine-glyoxylate transaminase activity [GO:0008453]; serine-glyoxylate transaminase activity [GO:0050281]; serine-pyruvate transaminase activity [GO:0004760]	NA	NA	NA	3055.EDO97195;	cre:CHLREDRAFT_194609;	5727647;	K00830;	PF00266;	NA	IPR000192;IPR020578;IPR015424;IPR015422;IPR015421;	NA
O20031	9.9082	9.773	9.76155	9.79483	9.45706	9.79554	9.73688	9.58442	0.310454	-0.16592	NA	O20031	YCF3_CHLRE	Photosystem I assembly protein Ycf3	ycf3	172	NA	NA	NA	NA	photosystem I assembly [GO:0048564]	chloroplast thylakoid membrane [GO:0009535]; thylakoid [GO:0009579]	NA	SUBCELLULAR LOCATION: Plastid, chloroplast thylakoid membrane {ECO:0000255|HAMAP-Rule:MF_00439}; Peripheral membrane protein {ECO:0000255|HAMAP-Rule:MF_00439}.	NA	NA	3055.DAA00938;	cre:ChreCp037;	2717008;	NA	PF00515;	NA	IPR022818;IPR013026;IPR011990;IPR001440;IPR019734;	NA
A0A2K3D937	9.00822	8.91665	8.776	8.89477	8.82966	8.80815	8.6302	8.80139	0.310454	-0.131559	NA	A0A2K3D937	A0A2K3D937_CHLRE	Uncharacterized protein	CHLRE_10g419950v5	576	NA	NA	NA	NA	NA	NA	NA	NA	NA	NA	NA	NA	NA	NA	PF00536;	NA	IPR001660;IPR013761;	NA
A0A2K3E3L1	9.43003	9.42317	9.53035	9.53183	9.40307	9.40648	9.39202	9.45266	0.310454	-0.0652912	NA	A0A2K3E3L1	A0A2K3E3L1_CHLRE	Pyruvate kinase (EC 2.7.1.40)	CHLRE_02g147900v5	606	NA	NA	CATALYTIC ACTIVITY: ; Reaction=ATP + pyruvate = ADP + H(+) + phosphoenolpyruvate; Xref=Rhea:RHEA:18157, ChEBI:CHEBI:15361, ChEBI:CHEBI:15378, ChEBI:CHEBI:30616, ChEBI:CHEBI:58702, ChEBI:CHEBI:456216; EC=2.7.1.40; Evidence={ECO:0000256|RuleBase:RU000504};	NA	NA	NA	kinase activity [GO:0016301]; magnesium ion binding [GO:0000287]; potassium ion binding [GO:0030955]; pyruvate kinase activity [GO:0004743]	NA	NA	NA	NA	NA	NA	NA	PF00224;PF02887;	PATHWAY: Carbohydrate degradation; glycolysis; pyruvate from D-glyceraldehyde 3-phosphate: step 5/5. {ECO:0000256|RuleBase:RU000504}.	IPR001697;IPR015813;IPR040442;IPR011037;IPR015793;IPR015795;IPR036918;IPR015806;	NA
A0A2K3DRC8	8.81495	8.81561	8.87091	8.78583	8.8626	8.84911	8.84674	8.88747	0.310454	0.0396543	NA	A0A2K3DRC8	A0A2K3DRC8_CHLRE	Uncharacterized protein	CHLRE_06g306601v5	626	NA	NA	NA	NA	tryptophan biosynthetic process [GO:0000162]	NA	anthranilate synthase activity [GO:0004049]	NA	NA	NA	NA	NA	NA	NA	PF04715;PF00425;	NA	IPR005801;IPR019999;IPR006805;IPR005256;IPR015890;	NA
A8J5T5	7.83759	7.85509	7.96988	7.88163	8.00594	7.96071	7.88874	8.07476	0.310454	0.0964919	NA	A8J5T5	A8J5T5_CHLRE	COP-II coat subunit	SEC31 CHLRE_12g522450v5 CHLREDRAFT_195444	1313	NA	NA	NA	NA	cargo loading into COPII-coated vesicle [GO:0090110]; COPII-coated vesicle budding [GO:0090114]; endoplasmic reticulum organization [GO:0007029]; endoplasmic reticulum to Golgi vesicle-mediated transport [GO:0006888]; intracellular protein transport [GO:0006886]	COPII vesicle coat [GO:0030127]; endoplasmic reticulum exit site [GO:0070971]; Golgi membrane [GO:0000139]	structural molecule activity [GO:0005198]	NA	NA	NA	3055.EDP00731;	cre:CHLREDRAFT_195444;	5722555;	K14005;	PF07304;	NA	IPR040251;IPR009917;IPR015943;IPR001680;IPR019775;IPR017986;IPR036322;	NA
A0A2K3DD74	9.07239	9.09066	8.70297	9.0625	9.29679	9.25435	9.07798	9.13711	0.310454	0.209429	NA	A0A2K3DD74	A0A2K3DD74_CHLRE	Uncharacterized protein	CHLRE_09g395800v5	162	NA	NA	NA	NA	NA	NA	NA	NA	NA	NA	NA	NA	NA	NA	PF05907;	NA	IPR008584;	NA
A0A2K3DCA6	9.2767	9.25645	9.10532	9.25493	9.17883	8.95929	9.15917	9.09494	0.310454	-0.125293	NA	A0A2K3DCA6	A0A2K3DCA6_CHLRE	Peptidylprolyl isomerase (EC 5.2.1.8)	CHLRE_10g466850v5	170	NA	NA	CATALYTIC ACTIVITY: ; Reaction=[protein]-peptidylproline (omega=180) = [protein]-peptidylproline (omega=0); Xref=Rhea:RHEA:16237, Rhea:RHEA-COMP:10747, Rhea:RHEA-COMP:10748, ChEBI:CHEBI:83833, ChEBI:CHEBI:83834; EC=5.2.1.8; Evidence={ECO:0000256|PROSITE-ProRule:PRU00277};	NA	NA	chloroplast [GO:0009507]; thylakoid lumen [GO:0031977]	peptidyl-prolyl cis-trans isomerase activity [GO:0003755]	NA	NA	NA	NA	NA	NA	NA	PF00254;	NA	IPR023566;IPR001179;	NA
A8IXZ2	9.28107	9.35775	9.32404	9.16281	9.21949	9.15445	9.22207	9.16663	0.310454	-0.0907583	NA	A8IXZ2	A8IXZ2_CHLRE	Predicted protein	CHLRE_12g542350v5 CHLREDRAFT_205631	160	NA	NA	NA	NA	NA	NA	NA	NA	NA	NA	3055.EDP02858;	cre:CHLREDRAFT_205631;	5719521;	NA	PF00582;	NA	IPR014729;IPR006015;IPR006016;	NA
A8J1G8	11.8655	11.9557	12.0779	11.9415	11.9074	11.8197	11.7456	11.9056	0.310454	-0.1156	NA	A8J1G8	A8J1G8_CHLRE	40S ribosomal protein S6	RPS6 CHLRE_09g400650v5 CHLREDRAFT_104348	248	NA	NA	NA	NA	translation [GO:0006412]	ribosome [GO:0005840]	structural constituent of ribosome [GO:0003735]	NA	NA	NA	3055.EDP01810;	cre:CHLREDRAFT_104348;	5720697;	K02991;	PF01092;	NA	IPR014401;IPR001377;	NA
Q6J213	9.02862	8.87527	8.80273	8.96989	8.86141	8.631	8.85619	8.74416	0.310454	-0.145939	NA	Q6J213	Q6J213_CHLRE	Chloroplast phytoene desaturase (Phytoene desaturase) (EC 1.3.-.-) (EC 1.3.99.-)	PDS PDS1 CHLRE_12g509650v5 CHLREDRAFT_78128	564	NA	NA	NA	NA	carotenoid biosynthetic process [GO:0016117]	integral component of membrane [GO:0016021]	oxidoreductase activity [GO:0016491]; phytoene dehydrogenase activity [GO:0016166]	NA	NA	NA	3055.EDP05305;	cre:CHLREDRAFT_78128;	5716547;	K02293;	PF01593;	NA	IPR002937;IPR036188;IPR001613;IPR014102;	NA
Q84XR9	8.9584	8.85431	8.9253	9.0398	8.76203	8.76293	8.98028	8.65071	0.310563	-0.155461	NA	Q84XR9	Q84XR9_CHLRE	Thioredoxin x	TRXx CHLRE_01g052250v5 CHLREDRAFT_136383	145	NA	NA	NA	NA	cell redox homeostasis [GO:0045454]; glycerol ether metabolic process [GO:0006662]	cytoplasm [GO:0005737]	oxidoreductase activity, acting on a sulfur group of donors, disulfide as acceptor [GO:0016671]; protein disulfide oxidoreductase activity [GO:0015035]; protein-disulfide reductase activity [GO:0047134]	NA	DISULFID 65 68 Redox-active. {ECO:0000256|PIRSR:PIRSR000077-4}.	NA	3055.EDP09524;	cre:CHLREDRAFT_136383;	5715774;	K03671;	PF00085;	NA	IPR005746;IPR036249;IPR017937;IPR013766;	NA
A8INE5	7.62669	7.87779	7.76759	7.65693	7.62023	7.67233	7.59881	7.53544	0.310563	-0.12555	NA	A8INE5	A8INE5_CHLRE	Peptidyl-prolyl cis-trans isomerase, cyclophilin-type	CYN37 CHLRE_06g303300v5 CHLREDRAFT_205898	398	NA	NA	NA	NA	NA	chloroplast thylakoid membrane [GO:0009535]; thylakoid lumen [GO:0031977]	peptidyl-prolyl cis-trans isomerase activity [GO:0003755]	NA	NA	NA	3055.EDP05141;	cre:CHLREDRAFT_205898;	5716930;	NA	NA	NA	IPR029000;IPR024936;IPR023222;	NA
A8I7P5	9.46413	9.22555	9.26094	9.23094	9.33207	9.01384	9.04486	9.05821	0.310563	-0.183146	NA	A8I7P5	A8I7P5_CHLRE	Magnesium chelatase subunit H	CHLH1 CHLRE_07g325500v5 CHLREDRAFT_195524	1399	NA	NA	NA	NA	chlorophyll biosynthetic process [GO:0015995]	chloroplast [GO:0009507]; mitochondrion [GO:0005739]	magnesium chelatase activity [GO:0016851]	NA	NA	NA	3055.EDP07149;	cre:CHLREDRAFT_195524;	5726444;	K03403;	PF02514;PF11965;	NA	IPR011771;IPR003672;IPR022571;	NA
Q4VKB6	7.18272	7.30432	7.16869	6.85656	6.6834	6.84403	7.15567	6.4707	0.310563	-0.339623	NA	Q4VKB6	Q4VKB6_CHLRE	Putative chloroplast lycopene beta cyclase	LCYB CHLRE_08g358538v5	590	NA	NA	NA	NA	carotenoid biosynthetic process [GO:0016117]	NA	lycopene beta cyclase activity [GO:0045436]; oxidoreductase activity, acting on paired donors, with incorporation or reduction of molecular oxygen [GO:0016705]	NA	NA	NA	NA	NA	NA	NA	NA	NA	IPR036188;IPR010108;	NA
A0A2K3E5S1	11.6586	11.5574	11.602	11.5966	11.5506	11.5485	11.5789	11.5639	0.310563	-0.0431617	NA	A0A2K3E5S1	A0A2K3E5S1_CHLRE	Uncharacterized protein	CHLRE_01g016514v5	585	NA	NA	NA	NA	cell redox homeostasis [GO:0045454]	cell [GO:0005623]	electron transfer activity [GO:0009055]; flavin adenine dinucleotide binding [GO:0050660]; oxidoreductase activity, acting on a sulfur group of donors, NAD(P) as acceptor [GO:0016668]	NA	NA	NA	NA	NA	NA	NA	PF07992;PF02852;	NA	IPR036188;IPR023753;IPR016156;IPR001100;IPR004099;IPR012999;	NA
A8JGK1	11.3344	11.4231	11.4692	11.3117	11.4763	11.4325	11.4449	11.4969	0.311171	0.0780636	NA	A8JGK1	A8JGK1_CHLRE	Ribosomal protein S17	RPS17 CHLRE_12g498250v5 CHLREDRAFT_195601	139	NA	NA	NA	NA	translation [GO:0006412]	ribosome [GO:0005840]	structural constituent of ribosome [GO:0003735]	NA	NA	NA	3055.EDO96968;	cre:CHLREDRAFT_195601;	5727924;	K02962;	PF00833;	NA	IPR001210;IPR018273;IPR036401;	NA
P59775	10.043	10.0523	10.0677	9.92221	10.0511	9.83606	9.83767	9.88494	0.312982	-0.118849	NA	P59775	RR8_CHLRE	30S ribosomal protein S8, chloroplastic	rps8	141	NA	NA	NA	NA	translation [GO:0006412]	chloroplast [GO:0009507]; cytosolic small ribosomal subunit [GO:0022627]	rRNA binding [GO:0019843]; structural constituent of ribosome [GO:0003735]	SUBCELLULAR LOCATION: Plastid, chloroplast.	NA	NA	3055.DAA00920;	cre:ChreCp017;	2716952;	NA	PF00410;	NA	IPR000630;IPR035987;	NA
A0A2K3DDB9	8.16254	8.06326	7.96773	8.08929	7.92295	8.02794	7.97606	7.99854	0.316411	-0.0893299	NA	A0A2K3DDB9	A0A2K3DDB9_CHLRE	Uncharacterized protein	CHLRE_09g393450v5	1520	NA	NA	NA	NA	NA	NA	NA	NA	NA	NA	NA	NA	NA	NA	PF02469;	NA	IPR036378;IPR000782;	NA
A8IBG1	9.92191	9.94134	10.0207	10.1014	9.86384	9.97141	9.81788	9.92106	0.316537	-0.10279	NA	A8IBG1	A8IBG1_CHLRE	Ribosomal protein L37	RPL37 CHLRE_10g430400v5 CHLREDRAFT_126163	94	NA	NA	NA	NA	translation [GO:0006412]	cytosolic large ribosomal subunit [GO:0022625]	metal ion binding [GO:0046872]; rRNA binding [GO:0019843]; structural constituent of ribosome [GO:0003735]	NA	NA	NA	3055.EDP06293;	cre:CHLREDRAFT_126163;	5728094;	K02922;	PF01907;	NA	IPR011331;IPR001569;IPR018267;IPR011332;	NA
A0A2K3CTT9	8.69767	8.64276	8.71139	8.62087	8.46363	8.69134	8.54957	8.56753	0.317179	-0.100153	NA	A0A2K3CTT9	A0A2K3CTT9_CHLRE	Small nuclear ribonucleoprotein Sm D1 (snRNP core protein D1)	CHLRE_16g665400v5	114	NA	NA	NA	NA	spliceosomal snRNP assembly [GO:0000387]	nucleus [GO:0005634]	NA	SUBCELLULAR LOCATION: Nucleus {ECO:0000256|RuleBase:RU365054}.	NA	NA	NA	NA	NA	NA	PF01423;	NA	IPR027141;IPR001163;IPR010920;IPR034102;	NA
A0A2K3DPW8	10.5729	10.5434	10.4639	10.3305	10.5472	10.5772	10.71	10.5808	0.317179	0.126148	NA	A0A2K3DPW8	A0A2K3DPW8_CHLRE	Peptidyl-prolyl cis-trans isomerase (PPIase) (EC 5.2.1.8)	CHLRE_06g284900v5	214	NA	NA	CATALYTIC ACTIVITY: ; Reaction=[protein]-peptidylproline (omega=180) = [protein]-peptidylproline (omega=0); Xref=Rhea:RHEA:16237, Rhea:RHEA-COMP:10747, Rhea:RHEA-COMP:10748, ChEBI:CHEBI:83833, ChEBI:CHEBI:83834; EC=5.2.1.8; Evidence={ECO:0000256|RuleBase:RU363019};	NA	protein folding [GO:0006457]	NA	peptidyl-prolyl cis-trans isomerase activity [GO:0003755]	NA	NA	NA	NA	NA	NA	NA	PF00160;	NA	IPR029000;IPR024936;IPR020892;IPR002130;	NA
A0A2K3DS48	9.52973	9.43808	9.48014	9.65977	9.68703	9.68599	9.57812	9.59263	0.317179	0.109012	NA	A0A2K3DS48	A0A2K3DS48_CHLRE	Uncharacterized protein	CHLRE_05g247450v5	891	NA	NA	NA	NA	NA	NA	NA	NA	NA	NA	NA	NA	NA	NA	PF00581;	NA	IPR001763;IPR036873;	NA
A8IKD6	8.33899	8.16898	8.29509	8.31526	8.15752	8.16052	8.28256	8.10434	0.318085	-0.103343	NA	A8IKD6	A8IKD6_CHLRE	Mitogen-activated protein kinase (EC 2.7.11.24)	MAPK6 CHLRE_12g508900v5 CHLREDRAFT_183031	375	NA	NA	CATALYTIC ACTIVITY: ; Reaction=ATP + L-seryl-[protein] = ADP + H(+) + O-phospho-L-seryl-[protein]; Xref=Rhea:RHEA:17989, Rhea:RHEA-COMP:9863, Rhea:RHEA-COMP:11604, ChEBI:CHEBI:15378, ChEBI:CHEBI:29999, ChEBI:CHEBI:30616, ChEBI:CHEBI:83421, ChEBI:CHEBI:456216; EC=2.7.11.24; Evidence={ECO:0000256|SAAS:SAAS01125144};; CATALYTIC ACTIVITY: ; Reaction=ATP + L-threonyl-[protein] = ADP + H(+) + O-phospho…	NA	intracellular signal transduction [GO:0035556]; regulation of gene expression [GO:0010468]	cytoplasm [GO:0005737]; nucleus [GO:0005634]	ATP binding [GO:0005524]; MAP kinase activity [GO:0004707]	NA	NA	NA	3055.EDP05296;	cre:CHLREDRAFT_183031;	5716529;	K20535;	PF00069;	NA	IPR011009;IPR003527;IPR000719;IPR017441;IPR008271;	NA
A8IJL3	8.75968	8.80128	8.76211	8.55509	8.47422	8.61479	8.69721	8.51254	0.318888	-0.144848	NA	A8IJL3	A8IJL3_CHLRE	2-C-methyl-D-erythritol 2,4-cyclodiphosphate synthase (EC 4.6.1.12)	CHLRE_12g503550v5 CHLREDRAFT_188593	207	NA	NA	CATALYTIC ACTIVITY: ; Reaction=4-CDP-2-C-methyl-D-erythritol 2-phosphate = 2-C-methyl-D-erythritol 2,4-cyclic diphosphate + CMP; Xref=Rhea:RHEA:23864, ChEBI:CHEBI:57919, ChEBI:CHEBI:58483, ChEBI:CHEBI:60377; EC=4.6.1.12; Evidence={ECO:0000256|RuleBase:RU004395};	NA	carotenoid biosynthetic process [GO:0016117]; chlorophyll biosynthetic process [GO:0015995]	chloroplast stroma [GO:0009570]	2-C-methyl-D-erythritol 2,4-cyclodiphosphate synthase activity [GO:0008685]	NA	NA	NA	3055.EDP05431;	cre:CHLREDRAFT_188593;	5716430;	K01770;	PF02542;	NA	IPR003526;IPR020555;IPR036571;	NA
A0A2K3DJX6	6.06319	6.26067	5.87495	6.34315	6.23185	6.64115	6.25411	6.5485	0.319597	0.283409	NA	A0A2K3DJX6	A0A2K3DJX6_CHLRE	Uncharacterized protein	CHLRE_07g332300v5	1176	NA	NA	NA	NA	NA	NA	ATP binding [GO:0005524]; kinase activity [GO:0016301]	NA	NA	NA	NA	NA	NA	NA	PF01326;	NA	IPR013815;IPR002192;	NA
A0A2K3DKV5	11.8833	11.747	11.7741	11.8413	11.7437	11.7814	11.746	11.6407	0.319597	-0.0834559	NA	A0A2K3DKV5	A0A2K3DKV5_CHLRE	Uncharacterized protein	CHLRE_07g344400v5	509	NA	NA	NA	NA	NA	NA	NAD binding [GO:0051287]; oxidoreductase activity, acting on the CH-OH group of donors, NAD or NADP as acceptor [GO:0016616]	NA	NA	NA	NA	NA	NA	NA	PF00389;PF02826;	NA	IPR006139;IPR029752;IPR006140;IPR036291;	NA
A8JFZ4	9.94377	9.87381	9.74661	9.77128	9.76264	9.74102	9.73585	9.74122	0.319597	-0.0886872	NA	A8JFZ4	A8JFZ4_CHLRE	Predicted protein	CHLRE_01g004950v5 CHLREDRAFT_194613	229	NA	NA	NA	NA	NA	NA	NA	NA	NA	NA	3055.EDO97198;	cre:CHLREDRAFT_194613;	5727669;	NA	PF01965;	NA	IPR029062;IPR002818;	NA
A8HX04	9.7308	9.82644	9.85304	9.87217	9.52832	9.70422	9.77496	9.77085	0.319597	-0.126026	NA	A8HX04	A8HX04_CHLRE	Succinate dehydrogenase [ubiquinone] iron-sulfur subunit, mitochondrial (EC 1.3.5.1)	SDH2 CHLRE_06g264200v5 CHLREDRAFT_142231	291	NA	NA	CATALYTIC ACTIVITY: ; Reaction=a quinone + succinate = a quinol + fumarate; Xref=Rhea:RHEA:40523, ChEBI:CHEBI:24646, ChEBI:CHEBI:29806, ChEBI:CHEBI:30031, ChEBI:CHEBI:132124; EC=1.3.5.1; Evidence={ECO:0000256|RuleBase:RU361237};	NA	aerobic respiration [GO:0009060]; respiratory electron transport chain [GO:0022904]; tricarboxylic acid cycle [GO:0006099]	mitochondrial inner membrane [GO:0005743]	2 iron, 2 sulfur cluster binding [GO:0051537]; 3 iron, 4 sulfur cluster binding [GO:0051538]; 4 iron, 4 sulfur cluster binding [GO:0051539]; electron transfer activity [GO:0009055]; metal ion binding [GO:0046872]; succinate dehydrogenase (ubiquinone) activity [GO:0008177]	SUBCELLULAR LOCATION: Mitochondrion inner membrane {ECO:0000256|RuleBase:RU361237}; Peripheral membrane protein {ECO:0000256|RuleBase:RU361237}; Matrix side {ECO:0000256|RuleBase:RU361237}.	NA	NA	3055.EDP08267;	cre:CHLREDRAFT_142231;	5721979;	K00235;	PF13085;	PATHWAY: Carbohydrate metabolism; tricarboxylic acid cycle; fumarate from succinate (eukaryal route): step 1/1. {ECO:0000256|RuleBase:RU361237}.	IPR036010;IPR001041;IPR006058;IPR017896;IPR017900;IPR012675;IPR009051;IPR004489;IPR025192;	NA
Q6QAY4	8.18117	8.24583	8.20001	8.34609	8.32831	8.03515	7.85186	7.80091	0.319597	-0.239216	NA	Q6QAY4	Q6QAY4_CHLRE	Mitochondrial NADH:ubiquinone oxidoreductase 23 kDa subunit (EC 1.6.5.3) (EC 1.6.99.3) (NADH:ubiquinone oxidoreductase B14.7 subunit)	CHLRE_14g617826v5 CHLREDRAFT_162765	219	NA	NA	NA	NA	protein import into mitochondrial inner membrane [GO:0045039]	integral component of membrane [GO:0016021]; TIM22 mitochondrial import inner membrane insertion complex [GO:0042721]	mitochondrion targeting sequence binding [GO:0030943]; NADH dehydrogenase (ubiquinone) activity [GO:0008137]; protein transmembrane transporter activity [GO:0008320]	NA	NA	NA	3055.EDP09567;	cre:CHLREDRAFT_162765;	5715845;	NA	NA	NA	IPR039175;	NA
A8J8M4	8.50933	8.35661	8.23774	8.03583	8.11804	7.83094	8.10325	8.14038	0.319597	-0.236723	NA	A8J8M4	A8J8M4_CHLRE	Uncharacterized protein	CHLRE_16g659900v5 CHLREDRAFT_193064	227	NA	NA	NA	NA	NA	integral component of membrane [GO:0016021]	NA	NA	NA	NA	3055.EDO99810;	cre:CHLREDRAFT_193064;	5723417;	NA	NA	NA	NA	NA
P23577	14.2799	14.2095	14.2264	14.0899	14.1559	14.0421	14.0648	14.1582	0.319597	-0.0961986	NA	P23577	CYF_CHLRE	Cytochrome f	petA	317	NA	BINDING 52 52 Heme (covalent). {ECO:0000269|PubMed:10869174, ECO:0000269|PubMed:10924110}.; BINDING 55 55 Heme (covalent). {ECO:0000269|PubMed:10869174, ECO:0000269|PubMed:10924110}.	NA	METAL 32 32 Iron (heme axial ligand); via amino nitrogen. {ECO:0000269|PubMed:10869174, ECO:0000269|PubMed:10924110}.; METAL 56 56 Iron (heme axial ligand). {ECO:0000269|PubMed:10869174, ECO:0000269|PubMed:10924110}.	photosynthesis [GO:0015979]	chloroplast [GO:0009507]; chloroplast thylakoid membrane [GO:0009535]; integral component of thylakoid membrane [GO:0031361]	electron transfer activity [GO:0009055]; heme binding [GO:0020037]; iron ion binding [GO:0005506]	SUBCELLULAR LOCATION: Plastid, chloroplast thylakoid membrane; Single-pass membrane protein.	NA	NA	3055.DAA00904;	cre:ChreCp001;	2716989;	K02634;	PF01333;PF16639;	NA	IPR024058;IPR002325;IPR024094;IPR036826;IPR011054;	NA
A0A2K3DVB7	10.4988	10.3114	10.2599	10.3561	10.2861	10.2885	10.2178	10.2126	0.324489	-0.105298	NA	A0A2K3DVB7	A0A2K3DVB7_CHLRE	Chorismate synthase (EC 4.2.3.5)	CHLRE_03g145747v5	411	NA	NA	CATALYTIC ACTIVITY: ; Reaction=5-O-(1-carboxyvinyl)-3-phosphoshikimate = chorismate + phosphate; Xref=Rhea:RHEA:21020, ChEBI:CHEBI:29748, ChEBI:CHEBI:43474, ChEBI:CHEBI:57701; EC=4.2.3.5; Evidence={ECO:0000256|RuleBase:RU000605};	NA	aromatic amino acid family biosynthetic process [GO:0009073]; chorismate biosynthetic process [GO:0009423]	chloroplast stroma [GO:0009570]; nucleolus [GO:0005730]	chorismate synthase activity [GO:0004107]	NA	NA	NA	NA	NA	NA	NA	PF01264;	PATHWAY: Metabolic intermediate biosynthesis; chorismate biosynthesis; chorismate from D-erythrose 4-phosphate and phosphoenolpyruvate: step 7/7. {ECO:0000256|RuleBase:RU000605}.	IPR000453;IPR035904;IPR020541;	NA
A8J9T0	12.0098	11.8725	11.7618	11.9131	11.6552	11.8322	11.8431	11.6929	0.324489	-0.133455	NA	A8J9T0	A8J9T0_CHLRE	40S ribosomal protein S12	RPS12 CHLRE_04g214503v5 CHLREDRAFT_159272	140	NA	NA	NA	NA	translation [GO:0006412]	cytosolic small ribosomal subunit [GO:0022627]	structural constituent of ribosome [GO:0003735]	NA	NA	NA	3055.EDO99351;	cre:CHLREDRAFT_159272;	5724234;	K02951;	PF01248;	NA	IPR029064;IPR004038;IPR000530;	NA
A0A2K3E193	9.77515	9.5294	9.5476	9.63183	9.6248	9.45831	9.43549	9.38532	0.324489	-0.145013	NA	A0A2K3E193	A0A2K3E193_CHLRE	Uncharacterized protein	CHLRE_02g090850v5	1012	NA	NA	NA	NA	protein metabolic process [GO:0019538]; protein refolding [GO:0042026]; response to heat [GO:0009408]	cytoplasm [GO:0005737]	ATP binding [GO:0005524]	NA	NA	NA	NA	NA	NA	NA	PF00004;PF07724;PF02861;PF10431;	NA	IPR003593;IPR003959;IPR017730;IPR019489;IPR004176;IPR036628;IPR001270;IPR018368;IPR028299;IPR027417;	NA
A0A2K3DJF1	11.669	11.6816	11.7584	11.6985	11.6609	11.6184	11.67	11.6777	0.324794	-0.0451214	NA	A0A2K3DJF1	A0A2K3DJF1_CHLRE	Nucleoside diphosphate kinase (EC 2.7.4.6)	CHLRE_07g325734v5	162	NA	NA	CATALYTIC ACTIVITY: ; Reaction=a 2'-deoxyribonucleoside 5'-diphosphate + ATP = a 2'-deoxyribonucleoside 5'-triphosphate + ADP; Xref=Rhea:RHEA:44640, ChEBI:CHEBI:30616, ChEBI:CHEBI:61560, ChEBI:CHEBI:73316, ChEBI:CHEBI:456216; EC=2.7.4.6; Evidence={ECO:0000256|RuleBase:RU004013};	NA	auxin-activated signaling pathway [GO:0009734]; CTP biosynthetic process [GO:0006241]; GTP biosynthetic process [GO:0006183]; red, far-red light phototransduction [GO:0009585]; response to hydrogen peroxide [GO:0042542]; UTP biosynthetic process [GO:0006228]	chloroplast envelope [GO:0009941]; chloroplast stroma [GO:0009570]; nucleus [GO:0005634]; thylakoid [GO:0009579]	ATP binding [GO:0005524]; nucleoside diphosphate kinase activity [GO:0004550]	NA	NA	NA	NA	NA	NA	NA	PF00334;	NA	IPR034907;IPR036850;IPR001564;IPR023005;	NA
P48267	10.1746	10.126	10.0805	10.1815	10.0366	10.085	10.1276	10.086	0.324794	-0.056877	NA	P48267	RR7_CHLRE	30S ribosomal protein S7, chloroplastic	rps7	168	NA	NA	NA	NA	ribosomal small subunit assembly [GO:0000028]; translation [GO:0006412]	chloroplast [GO:0009507]; small ribosomal subunit [GO:0015935]	mRNA binding [GO:0003729]; rRNA binding [GO:0019843]; structural constituent of ribosome [GO:0003735]	SUBCELLULAR LOCATION: Plastid, chloroplast.	NA	NA	3055.DAA00925;	cre:ChreCp024;	2716973;	K02992;	PF00177;	NA	IPR000235;IPR005717;IPR023798;IPR036823;	NA
A8JEV1	16.0732	15.8774	15.9721	15.9425	15.9449	15.8657	15.8578	15.8446	0.325134	-0.0880919	NA	A8JEV1	A8JEV1_CHLRE	Oxygen evolving enhancer protein 3	PSBQ CHLRE_08g372450v5 CHLREDRAFT_153656	199	NA	NA	NA	NA	photosynthetic electron transport chain [GO:0009767]	chloroplast [GO:0009507]; extrinsic component of membrane [GO:0019898]; photosystem II oxygen evolving complex [GO:0009654]	calcium ion binding [GO:0005509]; electron transporter, transferring electrons within the cyclic electron transport pathway of photosynthesis activity [GO:0045156]	NA	NA	NA	3055.EDO97626;	cre:CHLREDRAFT_153656;	5726867;	K08901;	PF05757;	NA	IPR023222;IPR008797;	NA
A8IXU9	9.68657	9.86816	9.77542	9.68477	9.78517	9.90369	9.84926	9.85423	0.325134	0.0943557	NA	A8IXU9	A8IXU9_CHLRE	Predicted protein	CGL30 CHLRE_03g198950v5 CHLREDRAFT_205900	262	NA	NA	NA	NA	photosynthesis [GO:0015979]	chloroplast stroma [GO:0009570]; chloroplast thylakoid [GO:0009534]; extrinsic component of membrane [GO:0019898]; photosystem II oxygen evolving complex [GO:0009654]; thylakoid lumen [GO:0031977]	calcium ion binding [GO:0005509]	NA	NA	NA	NA	cre:CHLREDRAFT_205900;	5718966;	NA	PF01789;	NA	IPR016123;IPR002683;	NA
A8J087	12.7646	12.8223	12.7814	12.859	12.6391	12.8454	12.6972	12.6581	0.325134	-0.0968888	NA	A8J087	A8J087_CHLRE	Vasa intronic gene	VIG1 CHLRE_09g393358v5 CHLREDRAFT_33956	361	NA	NA	NA	NA	NA	NA	RNA binding [GO:0003723]	NA	NA	NA	3055.EDP02253;	cre:CHLREDRAFT_33956;	5720271;	K13199;	PF04774;PF09598;	NA	IPR039764;IPR006861;IPR019084;	NA
A0A2K3E7W0	11.2354	11.1147	11.0846	11.1801	11.4428	11.2692	11.2137	11.19	0.325134	0.125211	NA	A0A2K3E7W0	A0A2K3E7W0_CHLRE	Uncharacterized protein	CHLRE_01g048150v5	290	NA	NA	NA	NA	NA	NA	metal ion binding [GO:0046872]	NA	NA	NA	NA	NA	NA	NA	PF00565;	NA	IPR035437;IPR016071;	NA
A0A2K3E0A8	9.29842	9.46511	9.45279	9.33764	9.17837	9.37778	9.31847	9.20772	0.32563	-0.117906	NA	A0A2K3E0A8	A0A2K3E0A8_CHLRE	Histidinol dehydrogenase, chloroplastic (HDH) (EC 1.1.1.23)	CHLRE_02g077350v5	434	ACT_SITE 330 330 Proton acceptor. {ECO:0000256|PIRSR:PIRSR000099-1}.; ACT_SITE 331 331 Proton acceptor. {ECO:0000256|PIRSR:PIRSR000099-1}.	BINDING 130 130 NAD. {ECO:0000256|PIRSR:PIRSR000099-2}.; BINDING 192 192 NAD. {ECO:0000256|PIRSR:PIRSR000099-2}.; BINDING 215 215 NAD. {ECO:0000256|PIRSR:PIRSR000099-2}.; BINDING 241 241 Substrate. {ECO:0000256|PIRSR:PIRSR000099-3}.; BINDING 263 263 Substrate. {ECO:0000256|PIRSR:PIRSR000099-3}.; BINDING 266 266 Substrate. {ECO:0000256|PIRSR:PIRSR000099-3}.; BINDING 331 331 Substrate. {ECO:0000256…	CATALYTIC ACTIVITY: ; Reaction=H2O + L-histidinol + 2 NAD(+) = 3 H(+) + L-histidine + 2 NADH; Xref=Rhea:RHEA:20641, ChEBI:CHEBI:15377, ChEBI:CHEBI:15378, ChEBI:CHEBI:57540, ChEBI:CHEBI:57595, ChEBI:CHEBI:57699, ChEBI:CHEBI:57945; EC=1.1.1.23; Evidence={ECO:0000256|PIRNR:PIRNR000099};	METAL 263 263 Zinc. {ECO:0000256|PIRSR:PIRSR000099-4}.; METAL 266 266 Zinc. {ECO:0000256|PIRSR:PIRSR000099-4}.; METAL 364 364 Zinc. {ECO:0000256|PIRSR:PIRSR000099-4}.; METAL 423 423 Zinc. {ECO:0000256|PIRSR:PIRSR000099-4}.	histidine biosynthetic process [GO:0000105]; response to UV [GO:0009411]	chloroplast stroma [GO:0009570]	histidinol dehydrogenase activity [GO:0004399]; NAD binding [GO:0051287]; zinc ion binding [GO:0008270]	SUBCELLULAR LOCATION: Plastid, chloroplast {ECO:0000256|PIRNR:PIRNR000099}.	NA	NA	NA	NA	NA	NA	PF00815;	PATHWAY: Amino-acid biosynthesis; L-histidine biosynthesis; L-histidine from 5-phospho-alpha-D-ribose 1-diphosphate: step 9/9. {ECO:0000256|PIRNR:PIRNR000099}.	IPR016161;IPR001692;IPR022695;IPR012131;	NA
Q6V9B3	8.84474	9.13485	9.08109	8.8996	8.66169	8.86029	8.89261	8.87954	0.326469	-0.16654	NA	Q6V9B3	Q6V9B3_CHLRE	NADH:ubiquinone oxidoreductase 24 kD subunit (EC 1.6.5.3) (NADH:ubiquinone oxidoreductase 24 kDa subunit)	NUO5 CHLRE_10g450400v5 CHLREDRAFT_127317	282	NA	NA	NA	METAL 146 146 Iron-sulfur (2Fe-2S). {ECO:0000256|PIRSR:PIRSR000216-1}.; METAL 151 151 Iron-sulfur (2Fe-2S). {ECO:0000256|PIRSR:PIRSR000216-1}.; METAL 187 187 Iron-sulfur (2Fe-2S). {ECO:0000256|PIRSR:PIRSR000216-1}.; METAL 191 191 Iron-sulfur (2Fe-2S). {ECO:0000256|PIRSR:PIRSR000216-1}.	mitochondrial electron transport, NADH to ubiquinone [GO:0006120]; response to oxidative stress [GO:0006979]	mitochondrial respiratory chain complex I [GO:0005747]	2 iron, 2 sulfur cluster binding [GO:0051537]; NADH dehydrogenase (ubiquinone) activity [GO:0008137]; NADH dehydrogenase activity [GO:0003954]; zinc ion binding [GO:0008270]	NA	NA	NA	3055.EDP08001;	cre:CHLREDRAFT_127317;	5724060;	K03943;	NA	NA	IPR002023;IPR036249;	NA
P48270	9.77119	9.69221	9.65161	9.77891	9.6426	9.64804	9.57603	9.71354	0.327341	-0.0784281	NA	P48270	RR4_CHLRE	30S ribosomal protein S4, chloroplastic	rps4	257	NA	NA	NA	NA	positive regulation of translational fidelity [GO:0045903]; response to antibiotic [GO:0046677]; translation [GO:0006412]	chloroplast [GO:0009507]; small ribosomal subunit [GO:0015935]	rRNA binding [GO:0019843]; structural constituent of ribosome [GO:0003735]	SUBCELLULAR LOCATION: Plastid, chloroplast.	NA	NA	3055.DAA00921;	cre:ChreCp020;	2716955;	NA	PF00163;PF01479;	NA	IPR022801;IPR001912;IPR005709;IPR018079;IPR002942;IPR036986;	NA
A0A2K3E769	3.11233	3.43178	4.00386	2.93646	2.52202	3.42171	2.3329	2.69704	0.327139	-0.627693	NA	A0A2K3E769	A0A2K3E769_CHLRE	Uncharacterized protein	CHLRE_01g037400v5	563	NA	NA	NA	NA	protein folding [GO:0006457]	NA	peptidyl-prolyl cis-trans isomerase activity [GO:0003755]	NA	NA	NA	NA	NA	NA	NA	PF00160;PF08231;	NA	IPR029000;IPR024936;IPR020892;IPR002130;IPR013260;	NA
A8ICG9	9.78458	9.95138	9.77374	9.8296	9.80652	9.71954	9.70508	9.75913	0.328608	-0.0872561	NA	A8ICG9	A8ICG9_CHLRE	Malate dehydrogenase (EC 1.1.1.37)	MDH2 CHLRE_10g423250v5 CHLREDRAFT_126023	353	ACT_SITE 198 198 Proton acceptor. {ECO:0000256|PIRSR:PIRSR000102-1}.	BINDING 108 108 Substrate. {ECO:0000256|PIRSR:PIRSR000102-2}.; BINDING 140 140 Substrate. {ECO:0000256|PIRSR:PIRSR000102-2}.; BINDING 174 174 Substrate. {ECO:0000256|PIRSR:PIRSR000102-2}.	CATALYTIC ACTIVITY: ; Reaction=(S)-malate + NAD(+) = H(+) + NADH + oxaloacetate; Xref=Rhea:RHEA:21432, ChEBI:CHEBI:15378, ChEBI:CHEBI:15589, ChEBI:CHEBI:16452, ChEBI:CHEBI:57540, ChEBI:CHEBI:57945; EC=1.1.1.37; Evidence={ECO:0000256|RuleBase:RU003405};	NA	carbohydrate metabolic process [GO:0005975]; malate metabolic process [GO:0006108]; tricarboxylic acid cycle [GO:0006099]	NA	L-malate dehydrogenase activity [GO:0030060]	NA	NA	NA	3055.EDP06365;	cre:CHLREDRAFT_126023;	5728232;	K00026;	PF02866;PF00056;	NA	IPR001557;IPR022383;IPR001236;IPR015955;IPR001252;IPR010097;IPR036291;	NA
A8JBC6	11.5702	11.5828	11.5129	11.4879	11.3997	11.5419	11.4743	11.4617	0.329151	-0.0690719	NA	A8JBC6	A8JBC6_CHLRE	Pyruvate dehydrogenase E1 component subunit beta (EC 1.2.4.1)	PDH1a|PDH1b CHLRE_16g677026v5 CHLREDRAFT_139515	353	NA	NA	CATALYTIC ACTIVITY: ; Reaction=[dihydrolipoyllysine-residue acetyltransferase]-(R)-N(6)-lipoyl-L-lysine + H(+) + pyruvate = [dihydrolipoyllysine-residue acetyltransferase]-(R)-N(6)-(S(8)-acetyldihydrolipoyl)-L-lysine + CO2; Xref=Rhea:RHEA:19189, Rhea:RHEA-COMP:10480, Rhea:RHEA-COMP:10481, ChEBI:CHEBI:15361, ChEBI:CHEBI:15378, ChEBI:CHEBI:16526, ChEBI:CHEBI:83099, ChEBI:CHEBI:83111; EC=1.2.4.1; Ev…	NA	acetyl-CoA biosynthetic process from pyruvate [GO:0006086]; defense response to bacterium [GO:0042742]; glycolytic process [GO:0006096]	apoplast [GO:0048046]; mitochondrial matrix [GO:0005759]; nucleolus [GO:0005730]; vacuolar membrane [GO:0005774]	pyruvate dehydrogenase (acetyl-transferring) activity [GO:0004739]	SUBCELLULAR LOCATION: Mitochondrion matrix {ECO:0000256|RuleBase:RU364074}.	NA	NA	NA	cre:CHLREDRAFT_139515;	5724760;	K00162;	PF02779;PF02780;	NA	IPR027110;IPR029061;IPR009014;IPR005475;IPR033248;	NA
A8JBH7	10.9122	10.859	10.7876	10.939	10.9959	10.9821	10.8945	10.9295	0.331688	0.0760248	NA	A8JBH7	A8JBH7_CHLRE	Protein disulfide isomerase	PDI3 CHLRE_16g692751v5 CHLREDRAFT_185378	139	NA	NA	NA	NA	cell redox homeostasis [GO:0045454]; protein folding [GO:0006457]; response to endoplasmic reticulum stress [GO:0034976]	endoplasmic reticulum [GO:0005783]	protein disulfide isomerase activity [GO:0003756]	NA	NA	NA	3055.EDO98781;	cre:CHLREDRAFT_185378;	5724850;	K13984;	PF00085;	NA	IPR036249;IPR017937;IPR013766;	NA
A0A2K3E8D8	10.4969	10.4722	10.4175	10.4445	10.4287	10.4435	10.4154	10.3745	0.331688	-0.0422235	NA	A0A2K3E8D8	A0A2K3E8D8_CHLRE	Uncharacterized protein	CHLRE_01g055453v5	492	NA	NA	NA	NA	branched-chain amino acid biosynthetic process [GO:0009082]	NA	acetolactate synthase activity [GO:0003984]	NA	NA	NA	NA	NA	NA	NA	PF01842;PF10369;	NA	IPR004789;IPR027271;IPR019455;IPR002912;IPR039557;	NA
Q2VA40	11.852	11.8545	11.7854	11.918	11.767	11.7569	11.8567	11.7614	0.332139	-0.0670073	NA	Q2VA40	Q2VA40_CHLRE	Alpha-1,4 glucan phosphorylase (EC 2.4.1.1)	PHOA CHLRE_07g336950v5 CHLREDRAFT_152708	872	NA	NA	CATALYTIC ACTIVITY: ; Reaction=[(1->4)-alpha-D-glucosyl](n) + phosphate = [(1->4)-alpha-D-glucosyl](n-1) + alpha-D-glucose 1-phosphate; Xref=Rhea:RHEA:41732, Rhea:RHEA-COMP:9584, Rhea:RHEA-COMP:9586, ChEBI:CHEBI:15444, ChEBI:CHEBI:43474, ChEBI:CHEBI:58601; EC=2.4.1.1; Evidence={ECO:0000256|RuleBase:RU000587};	NA	glycogen catabolic process [GO:0005980]	cytoplasm [GO:0005737]	glycogen phosphorylase activity [GO:0008184]; linear malto-oligosaccharide phosphorylase activity [GO:0102250]; pyridoxal phosphate binding [GO:0030170]; SHG alpha-glucan phosphorylase activity [GO:0102499]	NA	NA	NA	3055.EDO98385;	cre:CHLREDRAFT_152708;	5725629;	K00688;	PF00343;	NA	IPR011833;IPR000811;IPR035090;	NA
A0A2K3E2N0	9.68055	9.75819	9.79043	9.51649	9.49844	9.46446	9.68821	9.50668	0.333131	-0.146967	NA	A0A2K3E2N0	A0A2K3E2N0_CHLRE	4-hydroxy-tetrahydrodipicolinate synthase (HTPA synthase) (EC 4.3.3.7)	CHLRE_02g107300v5	349	NA	NA	CATALYTIC ACTIVITY: ; Reaction=L-aspartate 4-semialdehyde + pyruvate = (2S,4S)-4-hydroxy-2,3,4,5-tetrahydrodipicolinate + H(+) + H2O; Xref=Rhea:RHEA:34171, ChEBI:CHEBI:15361, ChEBI:CHEBI:15377, ChEBI:CHEBI:15378, ChEBI:CHEBI:67139, ChEBI:CHEBI:537519; EC=4.3.3.7; Evidence={ECO:0000256|PIRNR:PIRNR001365};	NA	lysine biosynthetic process via diaminopimelate [GO:0009089]	NA	4-hydroxy-tetrahydrodipicolinate synthase [GO:0008840]	NA	NA	NA	NA	NA	NA	NA	PF00701;	PATHWAY: Amino-acid biosynthesis; L-lysine biosynthesis via DAP pathway; (S)-tetrahydrodipicolinate from L-aspartate: step 3/4. {ECO:0000256|PIRNR:PIRNR001365}.	IPR013785;IPR005263;IPR002220;IPR020625;IPR020624;	NA
A0A2K3DQL0	8.08437	8.06	8.07991	8.18637	7.8928	8.07273	7.90658	8.09274	0.333131	-0.111449	NA	A0A2K3DQL0	A0A2K3DQL0_CHLRE	Lysine--tRNA ligase (EC 6.1.1.6) (Lysyl-tRNA synthetase)	CHLRE_06g296250v5	614	NA	NA	CATALYTIC ACTIVITY: ; Reaction=ATP + L-lysine + tRNA(Lys) = AMP + diphosphate + L-lysyl-tRNA(Lys); Xref=Rhea:RHEA:20792, Rhea:RHEA-COMP:9696, Rhea:RHEA-COMP:9697, ChEBI:CHEBI:30616, ChEBI:CHEBI:32551, ChEBI:CHEBI:33019, ChEBI:CHEBI:78442, ChEBI:CHEBI:78529, ChEBI:CHEBI:456215; EC=6.1.1.6; Evidence={ECO:0000256|RuleBase:RU003748};	NA	lysyl-tRNA aminoacylation [GO:0006430]	chloroplast [GO:0009507]; mitochondrion [GO:0005739]	ATP binding [GO:0005524]; lysine-tRNA ligase activity [GO:0004824]; nucleic acid binding [GO:0003676]	NA	NA	NA	NA	NA	NA	NA	PF00152;PF01336;	NA	IPR004364;IPR006195;IPR002313;IPR018149;IPR012340;IPR004365;	NA
A8JD41	8.54748	8.38276	8.23955	8.39592	8.28221	8.32162	8.22525	8.24556	0.333131	-0.122769	NA	A8JD41	A8JD41_CHLRE	Predicted protein	CPLD38 CHLRE_01g000850v5 CHLREDRAFT_185542	190	NA	NA	NA	NA	NA	integral component of membrane [GO:0016021]	NA	NA	NA	NA	3055.EDO98204;	cre:CHLREDRAFT_185542;	5725912;	NA	PF11460;	NA	IPR021562;	NA
A8HN52	9.8001	9.78565	9.80119	9.68424	9.65675	9.61152	9.76476	9.71512	0.333131	-0.0807585	NA	A8HN52	A8HN52_CHLRE	Glutaredoxin, CGFS type	GRX6 CHLRE_01g047800v5 CHLREDRAFT_195615	281	NA	NA	NA	NA	cation transport [GO:0006812]; cell redox homeostasis [GO:0045454]	chloroplast stroma [GO:0009570]	electron transfer activity [GO:0009055]; glutathione disulfide oxidoreductase activity [GO:0015038]; protein disulfide oxidoreductase activity [GO:0015035]	NA	NA	NA	3055.EDP09482;	cre:CHLREDRAFT_195615;	5715691;	NA	PF00462;	NA	IPR035901;IPR002109;IPR033658;IPR004480;IPR036249;	NA
A0A2K3E0I1	9.60037	9.4947	9.4039	9.49207	9.43895	9.4434	9.42295	9.33251	0.333131	-0.088307	NA	A0A2K3E0I1	A0A2K3E0I1_CHLRE	Uncharacterized protein	CHLRE_02g080600v5	686	NA	NA	NA	NA	NA	NA	ATP binding [GO:0005524]	NA	NA	NA	NA	NA	NA	NA	PF00012;	NA	IPR018181;IPR029048;IPR029047;IPR013126;	NA
A8I7T8	12.1164	12.0107	11.9199	12.0081	11.955	11.9594	11.939	11.8485	0.333131	-0.088307	NA	A8I7T8	A8I7T8_CHLRE	Binding protein 1	BIP1 CHLRE_02g080700v5 CHLREDRAFT_133859	656	NA	NA	NA	NA	cellular response to heat [GO:0034605]; cellular response to unfolded protein [GO:0034620]; chaperone cofactor-dependent protein refolding [GO:0051085]; endoplasmic reticulum unfolded protein response [GO:0030968]; protein refolding [GO:0042026]; response to unfolded protein [GO:0006986]; ubiquitin-dependent ERAD pathway [GO:0030433]	cytoplasm [GO:0005737]; endoplasmic reticulum chaperone complex [GO:0034663]; endoplasmic reticulum lumen [GO:0005788]; membrane [GO:0016020]; nucleus [GO:0005634]	ATPase activity [GO:0016887]; ATPase activity, coupled [GO:0042623]; ATP binding [GO:0005524]; heat shock protein binding [GO:0031072]; misfolded protein binding [GO:0051787]; protein binding involved in protein folding [GO:0044183]; unfolded protein binding [GO:0051082]	NA	NA	NA	3055.EDP06660;	cre:CHLREDRAFT_133859;	5727297;	K09490;	PF00012;	NA	IPR018181;IPR029048;IPR029047;IPR013126;	NA
A8I8A3	11.9801	11.8891	11.8701	11.9976	11.9214	11.8494	11.8521	11.8415	0.333131	-0.0681542	NA	A8I8A3	A8I8A3_CHLRE	Plastid-specific ribosomal protein 3	PSRP-3 CHLRE_02g083950v5 CHLREDRAFT_195633	298	NA	NA	NA	NA	translation [GO:0006412]	ribosome [GO:0005840]	structural constituent of ribosome [GO:0003735]	NA	NA	NA	3055.EDP06886;	cre:CHLREDRAFT_195633;	5727353;	K19032;	PF04839;	NA	IPR038447;IPR006924;	NA
A8HS05	4.93075	6.00249	5.59967	4.59892	4.17421	4.33827	4.6537	5.14428	0.333131	-0.705344	NA	A8HS05	A8HS05_CHLRE	Serine/threonine protein phosphatase 2A regulatory subunit	PP2A2 CHLRE_13g567800v5 CHLREDRAFT_127638	502	NA	NA	NA	NA	protein dephosphorylation [GO:0006470]; regulation of protein autophosphorylation [GO:0031952]; signal transduction [GO:0007165]	cytosol [GO:0005829]; nucleus [GO:0005634]; protein phosphatase type 2A complex [GO:0000159]	protein phosphatase activator activity [GO:0072542]	NA	NA	NA	3055.EDP08699;	cre:CHLREDRAFT_127638;	5719079;	K11584;	PF01603;	NA	IPR011989;IPR016024;IPR002554;	NA
A8JHV4	8.91498	8.91143	8.73911	8.74104	8.74162	8.74255	8.7633	8.61859	0.334141	-0.110128	NA	A8JHV4	A8JHV4_CHLRE	Predicted protein	CHLRE_12g484700v5 CHLREDRAFT_186014	118	NA	NA	NA	NA	NA	NA	NA	NA	NA	NA	NA	cre:CHLREDRAFT_186014;	5728733;	NA	NA	NA	NA	NA
A0A2K3CUK8	9.16563	9.24043	9.21719	9.47862	9.31276	9.43093	9.47796	9.45953	0.334141	0.144829	NA	A0A2K3CUK8	A0A2K3CUK8_CHLRE	Uncharacterized protein	CHLRE_16g688050v5	503	NA	NA	NA	NA	NA	NA	translation initiation factor activity [GO:0003743]	NA	NA	NA	NA	NA	NA	NA	PF06273;	NA	IPR010433;	NA
P07891	11.8878	11.7635	11.8023	11.8485	11.8385	11.9439	11.8698	11.9111	0.334398	0.0652996	NA	P07891	ATPE_CHLRE	ATP synthase epsilon chain, chloroplastic (ATP synthase F1 sector epsilon subunit) (F-ATPase epsilon subunit)	atpE	141	NA	NA	NA	NA	ATP synthesis coupled proton transport [GO:0015986]	chloroplast thylakoid membrane [GO:0009535]; proton-transporting ATP synthase complex, catalytic core F(1) [GO:0045261]	ATP binding [GO:0005524]; proton-transporting ATP synthase activity, rotational mechanism [GO:0046933]	SUBCELLULAR LOCATION: Plastid, chloroplast thylakoid membrane {ECO:0000255|HAMAP-Rule:MF_00530}; Peripheral membrane protein {ECO:0000255|HAMAP-Rule:MF_00530}.	NA	NA	3055.DAA00924;	cre:ChreCp023;	2716972;	K02114;	PF00401;PF02823;	NA	IPR001469;IPR020547;IPR020546;IPR036771;	NA
A8HYA9	9.12	8.90961	9.03866	8.93079	8.9441	8.88032	8.86795	8.92361	0.334398	-0.0957694	NA	A8HYA9	A8HYA9_CHLRE	Fumarate hydratase	FUM1 CHLRE_06g254400v5 CHLREDRAFT_195953	589	NA	NA	NA	NA	generation of precursor metabolites and energy [GO:0006091]	NA	fumarate hydratase activity [GO:0004333]	NA	NA	NA	3055.EDP08611;	cre:CHLREDRAFT_195953;	5722144;	K01676;	PF05681;PF05683;	NA	IPR004646;IPR004647;IPR036660;IPR011167;	NA
A8JCS8	10.5831	10.4662	10.5243	10.3836	10.5661	10.7731	10.5756	10.5427	0.334585	0.125096	NA	A8JCS8	A8JCS8_CHLRE	Predicted protein	CHLRE_01g061077v5 CHLREDRAFT_194028	273	NA	NA	NA	NA	NA	NA	NA	NA	NA	NA	NA	cre:CHLREDRAFT_194028;	5725743;	NA	NA	NA	IPR040217;IPR002912;	NA
A8HYV3	12.7367	12.7503	12.7273	12.8794	12.8685	12.887	12.8034	12.8292	0.336729	0.0736056	NA	A8HYV3	A8HYV3_CHLRE	Heat shock protein 70B	HSP70B CHLRE_06g250100v5 CHLREDRAFT_126835	679	NA	NA	NA	NA	cellular response to heat [GO:0034605]; cellular response to unfolded protein [GO:0034620]; chaperone cofactor-dependent protein refolding [GO:0051085]; protein refolding [GO:0042026]; response to unfolded protein [GO:0006986]	chloroplast [GO:0009507]; cytoplasm [GO:0005737]	ATPase activity [GO:0016887]; ATPase activity, coupled [GO:0042623]; ATP binding [GO:0005524]; heat shock protein binding [GO:0031072]; misfolded protein binding [GO:0051787]; protein binding involved in protein folding [GO:0044183]; unfolded protein binding [GO:0051082]	NA	NA	NA	3055.EDP08409;	cre:CHLREDRAFT_126835;	5722220;	K03283;	PF00012;	NA	IPR012725;IPR018181;IPR029048;IPR029047;IPR013126;	NA
P23230	11.4863	11.7755	11.6042	11.5791	11.6575	11.7554	11.7632	11.7443	0.336729	0.118818	NA	P23230	PETD_CHLRE	Cytochrome b6-f complex subunit 4 (17 kDa polypeptide)	petD	160	NA	NA	NA	NA	photosynthetic electron transport chain [GO:0009767]	chloroplast thylakoid membrane [GO:0009535]; integral component of membrane [GO:0016021]	electron transporter, transferring electrons within cytochrome b6/f complex of photosystem II activity [GO:0045158]; electron transporter, transferring electrons within the cyclic electron transport pathway of photosynthesis activity [GO:0045156]	SUBCELLULAR LOCATION: Plastid, chloroplast thylakoid membrane; Multi-pass membrane protein.	NA	PTM: The N-terminus is blocked.	3055.DAA00905;	cre:ChreCp002;	2717021;	K02637;	PF00032;	NA	IPR005798;IPR036150;IPR005870;	NA
A8J513	10.8134	10.7355	10.7049	10.6912	10.6973	10.695	10.682	10.5644	0.336729	-0.0765572	NA	A8J513	A8J513_CHLRE	Nucleosome assembly protein	CHLRE_09g416350v5 CHLREDRAFT_192162	334	NA	NA	NA	NA	nucleosome assembly [GO:0006334]	nucleus [GO:0005634]	NA	NA	NA	NA	3055.EDP00863;	cre:CHLREDRAFT_192162;	5722384;	K11279;	PF00956;	NA	IPR037231;IPR002164;	NA
Q9AU02	12.0372	12.1451	12.073	12.1801	11.9392	12.1015	12.067	11.9273	0.336729	-0.100106	NA	Q9AU02	Q9AU02_CHLRE	Cytochrome c oxidase subunit II, protein IIb of split subunit	cox2b COX2B CHLRE_01g049500v5 CHLREDRAFT_190125	153	NA	NA	NA	NA	ATP synthesis coupled electron transport [GO:0042773]	mitochondrial respiratory chain complex IV [GO:0005751]	copper ion binding [GO:0005507]; cytochrome-c oxidase activity [GO:0004129]	NA	NA	NA	3055.EDP09974;	cre:CHLREDRAFT_190125;	5715722;	K02261;	PF00116;	NA	IPR002429;IPR034210;IPR001505;IPR008972;	NA
A0A2K3D4R1	9.7803	9.859	9.6906	9.81544	9.68334	9.80877	9.58494	9.63062	0.336729	-0.109414	NA	A0A2K3D4R1	A0A2K3D4R1_CHLRE	Uncharacterized protein	CHLRE_12g529950v5	644	NA	NA	NA	NA	NA	NA	RNA binding [GO:0003723]	NA	NA	NA	NA	NA	NA	NA	PF02847;PF02854;	NA	IPR016024;IPR003891;IPR016021;IPR003890;	NA
A8JEV9	11.1557	11.056	11.0318	11.1084	11.1186	10.9599	10.971	10.9511	0.337902	-0.0878467	NA	A8JEV9	A8JEV9_CHLRE	4-hydroxy-3-methylbut-2-enyl diphosphate reductase	IDS1 CHLRE_08g372950v5 CHLREDRAFT_59822	465	NA	NA	NA	NA	dimethylallyl diphosphate biosynthetic process [GO:0050992]; isopentenyl diphosphate biosynthetic process, methylerythritol 4-phosphate pathway [GO:0019288]	chloroplast stroma [GO:0009570]	4-hydroxy-3-methylbut-2-en-1-yl diphosphate reductase activity [GO:0051745]; 4-hydroxy-3-methylbut-2-en-1-yl diphosphate synthase activity [GO:0046429]; metal ion binding [GO:0046872]	NA	NA	NA	3055.EDO97597;	cre:CHLREDRAFT_59822;	5726875;	K03527;	PF02401;	NA	IPR003451;	NA
A0A2K3D2I6	7.61275	7.00397	7.57533	7.42515	7.59262	7.72058	7.65113	7.68352	0.337902	0.257666	NA	A0A2K3D2I6	A0A2K3D2I6_CHLRE	Uncharacterized protein	CHLRE_12g512300v5	1095	NA	NA	NA	NA	NA	NA	metal ion binding [GO:0046872]; oxidoreductase activity, acting on single donors with incorporation of molecular oxygen, incorporation of two atoms of oxygen [GO:0016702]	NA	NA	NA	NA	NA	NA	NA	PF00305;	NA	IPR000907;IPR013819;IPR036226;IPR020834;IPR001246;	NA
A8J195	8.97023	8.85549	8.81462	9.14456	9.08388	9.09082	9.04281	9.11368	0.337902	0.136574	NA	A8J195	A8J195_CHLRE	Small rab-related GTPase	RABB1 CHLRE_09g390763v5 CHLREDRAFT_148836	213	NA	NA	NA	NA	intracellular protein transport [GO:0006886]; Rab protein signal transduction [GO:0032482]	Golgi apparatus [GO:0005794]	GTPase activity [GO:0003924]; GTP binding [GO:0005525]	NA	NA	NA	3055.EDP02222;	cre:CHLREDRAFT_148836;	5720639;	K07877;	PF00071;	NA	IPR027417;IPR005225;IPR001806;	NA
A8I1Y7	10.6184	10.5189	10.654	10.7126	10.8185	10.708	10.6641	10.695	0.338834	0.0954419	NA	A8I1Y7	A8I1Y7_CHLRE	Alpha-SNAP	SNAPA1 CHLRE_02g099150v5 CHLREDRAFT_23974	303	NA	NA	NA	NA	intracellular protein transport [GO:0006886]; SNARE complex disassembly [GO:0035494]	SNARE complex [GO:0031201]; vacuolar membrane [GO:0005774]	soluble NSF attachment protein activity [GO:0005483]; syntaxin binding [GO:0019905]	NA	NA	NA	3055.EDP07722;	cre:CHLREDRAFT_23974;	5725576;	K15296;	NA	NA	IPR000744;IPR013026;IPR011990;IPR019734;	NA
A0A2K3DZ59	11.4482	11.3399	11.38	11.5087	11.4643	11.5317	11.4581	11.5279	0.338834	0.0762906	NA	A0A2K3DZ59	A0A2K3DZ59_CHLRE	Uncharacterized protein	CHLRE_03g203850v5	462	NA	NA	NA	NA	sulfate assimilation [GO:0000103]	NA	sulfate adenylyltransferase (ATP) activity [GO:0004781]	NA	NA	NA	NA	NA	NA	NA	PF01747;PF14306;	NA	IPR025980;IPR015947;IPR014729;IPR024951;IPR002650;	NA
Q84X78	7.9833	8.07158	7.94603	7.94981	8.04947	7.77962	7.7724	7.83487	0.338834	-0.128589	NA	Q84X78	Q84X78_CHLRE	CR019 protein (Predicted protein)	CHLRE_03g170450v5 CHLREDRAFT_127740	157	NA	NA	NA	NA	NA	NA	NA	NA	NA	NA	NA	cre:CHLREDRAFT_127740;	5728944;	NA	NA	NA	NA	NA
A8HMG7	12.0267	11.9754	11.9308	12.0388	11.924	11.9786	11.9449	11.9212	0.338834	-0.0507759	NA	A8HMG7	A8HMG7_CHLRE	Ribosomal protein L26	RPL26 CHLRE_01g040000v5 CHLREDRAFT_136811	145	NA	NA	NA	NA	cytoplasmic translation [GO:0002181]; ribosomal large subunit biogenesis [GO:0042273]	cytosolic large ribosomal subunit [GO:0022625]	RNA binding [GO:0003723]; structural constituent of ribosome [GO:0003735]	NA	NA	NA	3055.EDP09413;	cre:CHLREDRAFT_136811;	5715546;	K02898;	PF00467;PF16906;	NA	IPR005824;IPR014722;IPR005756;IPR008991;	NA
A0A2K3D9Z4	12.0865	12.1426	12.166	12.2097	12.054	12.1084	12.1377	12.078	0.338834	-0.056686	NA	A0A2K3D9Z4	A0A2K3D9Z4_CHLRE	40S ribosomal protein SA	CHLRE_10g432800v5	279	NA	NA	NA	NA	ribosomal small subunit assembly [GO:0000028]; translation [GO:0006412]	cytosolic small ribosomal subunit [GO:0022627]	structural constituent of ribosome [GO:0003735]	SUBCELLULAR LOCATION: Cytoplasm {ECO:0000256|HAMAP-Rule:MF_03015, ECO:0000256|SAAS:SAAS01080644}.	NA	NA	NA	cre:CHLREDRAFT_126059;	5728044;	K02998;	PF00318;	NA	IPR001865;IPR018130;IPR027498;IPR005707;IPR023591;	NA
A8JBC8	9.24316	9.31955	9.27528	9.32178	9.04825	9.37755	9.02498	9.10827	0.338834	-0.150184	NA	A8JBC8	A8JBC8_CHLRE	Eukaryotic translation initiation factor 3 subunit H (eIF3h)	EIF3H CHLRE_16g676314v5 CHLREDRAFT_193677	330	NA	NA	NA	NA	formation of cytoplasmic translation initiation complex [GO:0001732]; positive regulation of translational initiation [GO:0045948]; response to abscisic acid [GO:0009737]; response to auxin [GO:0009733]; response to glucose [GO:0009749]; response to maltose [GO:0034286]; response to sucrose [GO:0009744]	cytosol [GO:0005829]; eukaryotic 43S preinitiation complex [GO:0016282]; eukaryotic 48S preinitiation complex [GO:0033290]; eukaryotic translation initiation factor 3 complex [GO:0005852]; polysomal ribosome [GO:0042788]	metallopeptidase activity [GO:0008237]; translation initiation factor activity [GO:0003743]	SUBCELLULAR LOCATION: Cytoplasm {ECO:0000256|HAMAP-Rule:MF_03007}.	NA	NA	3055.EDO98912;	cre:CHLREDRAFT_193677;	5724761;	K03247;	PF01398;	NA	IPR027524;IPR000555;IPR037518;	NA
A8J6F2	9.78369	9.9255	9.76053	9.93383	9.97645	10.0036	9.84208	10.0238	0.338834	0.110594	NA	A8J6F2	A8J6F2_CHLRE	Mitochondrial F1F0 ATP synthase associated 14.3 kDa protein	ASA5 CHLRE_17g721300v5 CHLREDRAFT_184815	123	NA	NA	NA	NA	NA	NA	NA	NA	NA	NA	3055.EDP00370;	cre:CHLREDRAFT_184815;	5722692;	NA	NA	NA	NA	NA
Q00469	6.99981	7.14466	6.96519	7.38568	6.80814	7.09855	6.9579	6.58561	0.340356	-0.261284	NA	Q00469	CHLL_CHLRE	Light-independent protochlorophyllide reductase iron-sulfur ATP-binding protein (DPOR subunit L) (LI-POR subunit L) (EC 1.3.7.7)	chlL frxC gidB	293	NA	BINDING 39 39 ATP. {ECO:0000255|HAMAP-Rule:MF_00355}.	CATALYTIC ACTIVITY: ; Reaction=2 ADP + chlorophyllide a + oxidized 2[4Fe-4S]-[ferredoxin] + 2 phosphate = 2 ATP + 2 H2O + protochlorophyllide a + reduced 2[4Fe-4S]-[ferredoxin]; Xref=Rhea:RHEA:28202, Rhea:RHEA-COMP:10002, Rhea:RHEA-COMP:10004, ChEBI:CHEBI:15377, ChEBI:CHEBI:30616, ChEBI:CHEBI:33722, ChEBI:CHEBI:33723, ChEBI:CHEBI:43474, ChEBI:CHEBI:83348, ChEBI:CHEBI:83350, ChEBI:CHEBI:456216; EC…	METAL 14 14 Magnesium. {ECO:0000255|HAMAP-Rule:MF_00355}.; METAL 95 95 Iron-sulfur (4Fe-4S); shared with dimeric partner. {ECO:0000255|HAMAP-Rule:MF_00355}.; METAL 129 129 Iron-sulfur (4Fe-4S); shared with dimeric partner. {ECO:0000255|HAMAP-Rule:MF_00355}.	light-independent chlorophyll biosynthetic process [GO:0036068]; photosynthesis, dark reaction [GO:0019685]	chloroplast [GO:0009507]	4 iron, 4 sulfur cluster binding [GO:0051539]; ATP binding [GO:0005524]; metal ion binding [GO:0046872]; oxidoreductase activity, acting on iron-sulfur proteins as donors [GO:0016730]; oxidoreductase activity, acting on the CH-CH group of donors, iron-sulfur protein as acceptor [GO:0016636]	SUBCELLULAR LOCATION: Plastid, chloroplast.	NA	NA	3055.DAA00912;	cre:ChreCp009;	2717052;	K04037;	PF00142;	PATHWAY: Porphyrin-containing compound metabolism; chlorophyll biosynthesis (light-independent). {ECO:0000255|HAMAP-Rule:MF_00355}.	IPR030655;IPR000392;IPR027417;IPR005971;	NA
A8HTG7	8.96649	8.80627	8.40543	8.87047	8.67054	8.4343	8.23405	8.58815	0.340704	-0.280405	NA	A8HTG7	A8HTG7_CHLRE	Glycine-rich protein	CHLRE_13g577900v5 CHLREDRAFT_156203	161	NA	NA	NA	NA	NA	NA	NA	NA	NA	NA	NA	cre:CHLREDRAFT_156203;	5719269;	NA	PF13865;	NA	IPR025715;	NA
A8J2L0	10.0304	10.0836	10.0986	10.2204	10.1092	10.3012	10.2442	10.189	0.34121	0.102666	NA	A8J2L0	A8J2L0_CHLRE	Predicted protein	CHLRE_03g152150v5 CHLREDRAFT_149734	413	NA	NA	NA	NA	NA	nucleolus [GO:0005730]	nucleic acid binding [GO:0003676]	NA	NA	NA	NA	cre:CHLREDRAFT_149734;	5721116;	NA	PF00096;	NA	IPR013087;	NA
A8IQC1	12.0554	11.988	12.0825	12.0382	12.0905	11.926	11.8584	11.8988	0.343801	-0.0975871	NA	A8IQC1	A8IQC1_CHLRE	60S ribosomal protein L27	RPL27 CHLRE_17g701650v5 CHLREDRAFT_260	135	NA	NA	NA	NA	translation [GO:0006412]	cytosolic large ribosomal subunit [GO:0022625]	structural constituent of ribosome [GO:0003735]	NA	NA	NA	3055.EDP04870;	cre:CHLREDRAFT_260;	5717290;	K02901;	PF01777;	NA	IPR038655;IPR001141;IPR018262;IPR008991;	NA
Q8W4V3	11.7885	11.6108	11.6937	11.6047	11.3796	11.7153	11.5134	11.5075	0.344485	-0.145455	NA	Q8W4V3	Q8W4V3_CHLRE	Serine hydroxymethyltransferase (EC 2.1.2.1)	shmt SHMT1 CHLRE_16g664550v5 CHLREDRAFT_194461	520	NA	NA	CATALYTIC ACTIVITY: ; Reaction=(6R)-5,10-methylene-5,6,7,8-tetrahydrofolate + glycine + H2O = (6S)-5,6,7,8-tetrahydrofolate + L-serine; Xref=Rhea:RHEA:15481, ChEBI:CHEBI:15377, ChEBI:CHEBI:15636, ChEBI:CHEBI:33384, ChEBI:CHEBI:57305, ChEBI:CHEBI:57453; EC=2.1.2.1; Evidence={ECO:0000256|RuleBase:RU000585};	NA	cellular response to tetrahydrofolate [GO:1904482]; folic acid metabolic process [GO:0046655]; glycine biosynthetic process from serine [GO:0019264]; glycine metabolic process [GO:0006544]; L-serine catabolic process [GO:0006565]; one-carbon metabolic process [GO:0006730]; tetrahydrofolate interconversion [GO:0035999]; tetrahydrofolate metabolic process [GO:0046653]	NA	amino acid binding [GO:0016597]; cobalt ion binding [GO:0050897]; glycine hydroxymethyltransferase activity [GO:0004372]; methyltransferase activity [GO:0008168]; pyridoxal phosphate binding [GO:0030170]; serine binding [GO:0070905]; zinc ion binding [GO:0008270]	NA	NA	NA	3055.EDO97448;	cre:CHLREDRAFT_194461;	5726994;	K00600;	PF00464;	PATHWAY: One-carbon metabolism; tetrahydrofolate interconversion. {ECO:0000256|RuleBase:RU000585}.	IPR015424;IPR015422;IPR015421;IPR001085;IPR019798;IPR039429;	NA
A0A2K3DBZ4	9.70254	9.66767	9.62462	9.70251	9.59644	9.68551	9.46966	9.60246	0.344488	-0.085817	NA	A0A2K3DBZ4	A0A2K3DBZ4_CHLRE	Uncharacterized protein	CHLRE_10g462250v5	337	NA	NA	NA	NA	NA	NA	RNA binding [GO:0003723]	NA	NA	NA	NA	NA	NA	NA	PF00076;	NA	IPR012677;IPR035979;IPR000504;	NA
A0A2K3DSC9	10.0446	9.97714	10.0187	10.1459	9.96457	9.93458	9.95327	10.035	0.345042	-0.0747327	NA	A0A2K3DSC9	A0A2K3DSC9_CHLRE	Uncharacterized protein	CHLRE_05g243050v5	180	NA	NA	NA	NA	cell redox homeostasis [GO:0045454]; glycerol ether metabolic process [GO:0006662]	cell [GO:0005623]	protein disulfide oxidoreductase activity [GO:0015035]	NA	NA	NA	NA	NA	NA	NA	PF00085;	NA	IPR005746;IPR036249;IPR017937;IPR013766;	NA
A0A2K3DQY7	7.92859	8.387	7.75511	8.10428	7.23294	7.87805	8.03342	7.32293	0.345042	-0.426911	NA	A0A2K3DQY7	A0A2K3DQY7_CHLRE	Uncharacterized protein	CHLRE_06g300550v5	955	NA	NA	NA	NA	NA	NA	NA	NA	NA	NA	NA	NA	NA	NA	PF02493;	NA	IPR003409;	NA
A0A2K3DW83	8.35132	8.28725	8.09022	8.14079	8.14642	8.13957	8.08724	8.00859	0.347494	-0.12194	NA	A0A2K3DW83	A0A2K3DW83_CHLRE	S-formylglutathione hydrolase (EC 3.1.2.12)	CHLRE_03g158800v5	294	NA	NA	CATALYTIC ACTIVITY: ; Reaction=H2O + S-formylglutathione = formate + glutathione + H(+); Xref=Rhea:RHEA:14961, ChEBI:CHEBI:15377, ChEBI:CHEBI:15378, ChEBI:CHEBI:15740, ChEBI:CHEBI:57688, ChEBI:CHEBI:57925; EC=3.1.2.12; Evidence={ECO:0000256|RuleBase:RU363068};	NA	formaldehyde catabolic process [GO:0046294]; response to cadmium ion [GO:0046686]	apoplast [GO:0048046]; cytoplasm [GO:0005737]	carboxylic ester hydrolase activity [GO:0052689]; S-formylglutathione hydrolase activity [GO:0018738]	SUBCELLULAR LOCATION: Cytoplasm {ECO:0000256|RuleBase:RU363068}.	NA	NA	NA	NA	NA	NA	PF00756;	NA	IPR029058;IPR000801;IPR014186;	NA
A0A2K3D1B5	8.32409	8.27642	8.31145	8.17134	8.32573	8.38172	8.30625	8.59026	0.34868	0.130165	NA	A0A2K3D1B5	A0A2K3D1B5_CHLRE	Uncharacterized protein	CHLRE_13g603850v5	343	NA	NA	NA	NA	NA	NA	NA	NA	NA	NA	NA	NA	NA	NA	NA	NA	NA	NA
A0A2K3CYD1	9.09237	9.06994	8.94342	9.33083	8.95512	8.93289	9.0223	8.93994	0.351577	-0.146576	NA	A0A2K3CYD1	A0A2K3CYD1_CHLRE	Uncharacterized protein	CHLRE_14g626200v5	277	NA	NA	NA	NA	NA	NA	iron ion binding [GO:0005506]; L-ascorbic acid binding [GO:0031418]; oxidoreductase activity, acting on paired donors, with incorporation or reduction of molecular oxygen [GO:0016705]	NA	NA	NA	NA	NA	NA	NA	PF13640;	NA	IPR005123;IPR006620;	NA
Q84Y02	14.6267	14.5211	14.5309	14.617	14.4187	14.5508	14.55	14.4812	0.353425	-0.0737685	NA	Q84Y02	Q84Y02_CHLRE	Chlorophyll a-b binding protein, chloroplastic	Lhca CHLRE_16g687900v5	241	NA	NA	NA	NA	photosynthesis, light harvesting [GO:0009765]; protein-chromophore linkage [GO:0018298]	chloroplast thylakoid membrane [GO:0009535]; integral component of membrane [GO:0016021]; photosystem I [GO:0009522]; photosystem II [GO:0009523]	chlorophyll binding [GO:0016168]	SUBCELLULAR LOCATION: Plastid, chloroplast thylakoid membrane {ECO:0000256|RuleBase:RU363080, ECO:0000256|SAAS:SAAS00625777}.	NA	NA	NA	NA	NA	NA	PF00504;	NA	IPR001344;IPR022796;IPR023329;	NA
A8J276	10.3662	10.3909	10.3004	10.4706	10.3698	10.3269	10.1917	10.2763	0.353425	-0.0908479	NA	A8J276	A8J276_CHLRE	Rubredoxin	RBD2 CHLRE_06g284600v5 CHLREDRAFT_174753	117	NA	NA	NA	NA	NA	NA	iron ion binding [GO:0005506]	NA	NA	NA	3055.EDP01606;	cre:CHLREDRAFT_174753;	5720982;	NA	NA	NA	IPR024934;	NA
A0A2K3CRU8	9.56084	9.71792	9.81662	9.56951	9.82848	9.70356	9.75426	9.95967	0.353425	0.14527	NA	A0A2K3CRU8	A0A2K3CRU8_CHLRE	Uncharacterized protein	CHLRE_17g742300v5	219	NA	NA	NA	NA	NA	NA	NA	NA	NA	NA	NA	NA	NA	NA	PF14497;PF02798;	NA	IPR010987;IPR036282;IPR004045;IPR004046;IPR036249;	NA
A8I9L1	7.37563	7.37445	7.30503	7.39892	6.77967	7.33303	7.37933	6.88475	0.353425	-0.269311	NA	A8I9L1	A8I9L1_CHLRE	Nucleoredoxin 1	NRX1 CHLRE_02g094100v5 CHLREDRAFT_182098	468	NA	NA	NA	NA	cell redox homeostasis [GO:0045454]	cell [GO:0005623]	NA	NA	NA	NA	3055.EDP06781;	cre:CHLREDRAFT_182098;	5727529;	K17609;	PF13905;	NA	IPR012336;IPR036249;IPR017937;IPR013766;	NA
A8JHG4	8.63551	8.58884	8.7005	8.43262	8.61203	8.3923	8.22552	8.44436	0.353425	-0.170816	NA	A8JHG4	A8JHG4_CHLRE	Predicted protein	TEF13 CHLRE_12g550702v5 CHLREDRAFT_185990	150	NA	NA	NA	NA	NA	integral component of membrane [GO:0016021]; thylakoid [GO:0009579]	NA	NA	NA	NA	3055.EDO96678;	cre:CHLREDRAFT_185990;	5728590;	NA	PF14159;	NA	IPR025564;IPR033344;	NA
A8IKB4	8.54424	8.62392	8.74889	8.56435	8.51308	8.60499	8.52442	8.44306	0.353425	-0.0989618	NA	A8IKB4	A8IKB4_CHLRE	Predicted protein	CHLRE_12g508500v5 CHLREDRAFT_144604	537	NA	NA	NA	NA	nitrogen compound metabolic process [GO:0006807]	NA	metallopeptidase activity [GO:0008237]	NA	NA	NA	3055.EDP05475;	cre:CHLREDRAFT_144604;	5716521;	NA	PF07687;PF01546;	NA	IPR001261;IPR036264;IPR002933;IPR011650;	NA
A0A2K3DZB3	9.88737	9.76395	9.66671	9.81587	9.57857	9.73901	9.74655	9.64006	0.353425	-0.107432	NA	A0A2K3DZB3	A0A2K3DZB3_CHLRE	Uncharacterized protein	CHLRE_03g202950v5	357	NA	NA	NA	NA	cell redox homeostasis [GO:0045454]	cell [GO:0005623]	calcium ion binding [GO:0005509]	NA	NA	NA	NA	NA	NA	NA	PF13499;PF00085;	NA	IPR011992;IPR018247;IPR002048;IPR036249;IPR013766;	NA
A8HY08	9.67634	10.2869	10.4518	9.66142	9.5899	9.52684	9.78428	9.69368	0.353425	-0.370442	NA	A8HY08	A8HY08_CHLRE	Ribosomal protein L37a	RPL37a CHLRE_06g257150v5 CHLREDRAFT_126853	92	NA	NA	NA	NA	translation [GO:0006412]	ribosome [GO:0005840]	structural constituent of ribosome [GO:0003735]	NA	NA	NA	3055.EDP08593;	cre:CHLREDRAFT_126853;	5722105;	K02921;	PF01780;	NA	IPR002674;IPR011331;IPR011332;	NA
A0A2K3CSE2	9.23331	9.03566	9.10595	8.96631	8.99977	9.03164	8.96747	8.89945	0.353425	-0.110727	NA	A0A2K3CSE2	A0A2K3CSE2_CHLRE	Uncharacterized protein	CHLRE_16g692901v5	518	NA	NA	NA	NA	NA	NA	NA	NA	NA	NA	NA	NA	NA	NA	PF02492;PF07683;	NA	IPR011629;IPR036627;IPR003495;IPR027417;	NA
A8IKN8	11.0279	10.933	10.8846	10.9869	10.8632	10.9903	10.8114	10.7693	0.353443	-0.099555	NA	A8IKN8	A8IKN8_CHLRE	Predicted protein	CPLD30 CHLRE_12g510400v5 CHLREDRAFT_183051	232	NA	NA	NA	NA	NA	chloroplast envelope [GO:0009941]; chloroplast thylakoid membrane [GO:0009535]	iron ion binding [GO:0005506]	NA	NA	NA	3055.EDP05499;	cre:CHLREDRAFT_183051;	5716567;	NA	NA	NA	IPR024934;	NA
P29683	9.89824	9.84781	9.89839	9.71929	9.86005	9.7149	9.53681	9.71177	0.361057	-0.135052	NA	P29683	CHLN_CHLRE	Light-independent protochlorophyllide reductase subunit N (DPOR subunit N) (LI-POR subunit N) (EC 1.3.7.7)	chlN	545	NA	NA	CATALYTIC ACTIVITY: ; Reaction=2 ADP + chlorophyllide a + oxidized 2[4Fe-4S]-[ferredoxin] + 2 phosphate = 2 ATP + 2 H2O + protochlorophyllide a + reduced 2[4Fe-4S]-[ferredoxin]; Xref=Rhea:RHEA:28202, Rhea:RHEA-COMP:10002, Rhea:RHEA-COMP:10004, ChEBI:CHEBI:15377, ChEBI:CHEBI:30616, ChEBI:CHEBI:33722, ChEBI:CHEBI:33723, ChEBI:CHEBI:43474, ChEBI:CHEBI:83348, ChEBI:CHEBI:83350, ChEBI:CHEBI:456216; EC…	METAL 102 102 Iron-sulfur (4Fe-4S); shared with heterodimeric partner. {ECO:0000255|HAMAP-Rule:MF_00352}.; METAL 127 127 Iron-sulfur (4Fe-4S); shared with heterodimeric partner. {ECO:0000255|HAMAP-Rule:MF_00352}.; METAL 187 187 Iron-sulfur (4Fe-4S); shared with heterodimeric partner. {ECO:0000255|HAMAP-Rule:MF_00352}.	light-independent chlorophyll biosynthetic process [GO:0036068]; photosynthesis, dark reaction [GO:0019685]	chloroplast [GO:0009507]	4 iron, 4 sulfur cluster binding [GO:0051539]; ATP binding [GO:0005524]; metal ion binding [GO:0046872]; oxidoreductase activity, acting on iron-sulfur proteins as donors [GO:0016730]; oxidoreductase activity, acting on the CH-CH group of donors, iron-sulfur protein as acceptor [GO:0016636]	SUBCELLULAR LOCATION: Plastid, chloroplast.	NA	NA	3055.DAA00956;	cre:ChreCp056;	2716986;	K04038;	PF00148;	PATHWAY: Porphyrin-containing compound metabolism; chlorophyll biosynthesis (light-independent). {ECO:0000255|HAMAP-Rule:MF_00352}.	IPR000510;IPR005970;	NA
Q8LK22	12.2158	12.1639	12.0797	12.1974	12.2778	12.2552	12.1581	12.2402	0.361057	0.0685941	NA	Q8LK22	Q8LK22_CHLRE	Cytochrome c oxidase subunit	COX90 CHLRE_16g691850v5 CHLREDRAFT_185375	105	NA	NA	NA	NA	NA	NA	NA	NA	NA	NA	3055.EDO98724;	cre:CHLREDRAFT_185375;	5724896;	NA	NA	NA	NA	NA
A0A2K3E7P6	9.03049	8.93042	8.86822	8.93324	8.97285	8.7905	8.8359	8.78184	0.361057	-0.0953197	NA	A0A2K3E7P6	A0A2K3E7P6_CHLRE	Uncharacterized protein	CHLRE_01g046652v5	250	NA	NA	NA	NA	NA	NA	tRNA binding [GO:0000049]	NA	NA	NA	NA	NA	NA	NA	PF01588;	NA	IPR012340;IPR002547;	NA
A0A2K3DMS7	8.46864	8.50383	8.38906	8.46019	8.43727	8.38062	8.34975	8.43392	0.363603	-0.0550387	NA	A0A2K3DMS7	A0A2K3DMS7_CHLRE	Uncharacterized protein	CHLRE_06g261800v5	374	NA	NA	NA	NA	L-phenylalanine biosynthetic process [GO:0009094]	NA	prephenate dehydratase activity [GO:0004664]	NA	NA	NA	NA	NA	NA	NA	PF00800;	NA	IPR002912;IPR001086;IPR018528;	NA
A8HW77	9.68577	9.92387	9.89447	9.84311	9.75919	9.80536	9.6403	9.70561	0.363777	-0.109192	NA	A8HW77	A8HW77_CHLRE	Predicted protein	CHLRE_06g269650v5 CHLREDRAFT_182288	331	NA	NA	NA	NA	NA	NA	starch binding [GO:2001070]	NA	NA	NA	3055.EDP08210;	cre:CHLREDRAFT_182288;	5721868;	NA	PF00686;PF02037;	NA	IPR013784;IPR002044;IPR013783;IPR003034;IPR036361;	NA
A0A2K3DA63	8.14917	7.94646	8.04996	8.00226	7.97396	7.9524	7.88484	7.99871	0.363777	-0.0844887	NA	A0A2K3DA63	A0A2K3DA63_CHLRE	Uncharacterized protein	CHLRE_10g435850v5	266	NA	NA	NA	NA	NA	apoplast [GO:0048046]; chloroplast envelope [GO:0009941]; chloroplast stroma [GO:0009570]	NA	NA	NA	NA	NA	NA	NA	NA	NA	NA	NA	NA
A8J1M5	7.58793	7.77394	7.80383	7.66691	7.66425	7.88121	7.87766	7.95926	0.363777	0.13744	NA	A8J1M5	A8J1M5_CHLRE	Flagellar outer dynein arm heavy chain beta	ODA4 CHLRE_09g403800v5 CHLREDRAFT_24252	4568	NA	NA	NA	NA	microtubule-based movement [GO:0007018]	dynein complex [GO:0030286]; motile cilium [GO:0031514]	ATP binding [GO:0005524]; ATP-dependent microtubule motor activity, minus-end-directed [GO:0008569]; dynein intermediate chain binding [GO:0045505]; dynein light chain binding [GO:0045503]; dynein light intermediate chain binding [GO:0051959]	NA	NA	NA	3055.EDP01834;	cre:CHLREDRAFT_24252;	5720753;	K10408;	PF12774;PF12780;PF12781;PF08385;PF08393;PF03028;PF12777;	NA	IPR035699;IPR035706;IPR026983;IPR024743;IPR024317;IPR004273;IPR013594;IPR013602;IPR027417;	NA
A0A2K3CXC8	8.58813	8.58701	8.4986	8.33226	8.14556	8.4809	8.4215	8.30779	0.363777	-0.162562	NA	A0A2K3CXC8	A0A2K3CXC8_CHLRE	Uncharacterized protein	CHLRE_14g612800v5	149	NA	NA	NA	NA	NA	integral component of membrane [GO:0016021]	NA	NA	NA	NA	NA	NA	NA	NA	NA	NA	NA	NA
Q94KS3	10.409	10.4801	10.363	10.4064	10.3583	10.4116	10.3255	10.3577	0.364218	-0.0513311	NA	Q94KS3	Q94KS3_CHLRE	Profilin	PRO1 CHLRE_10g427250v5 CHLREDRAFT_181887	131	NA	NA	NA	NA	sequestering of actin monomers [GO:0042989]	cell cortex [GO:0005938]	actin monomer binding [GO:0003785]	NA	NA	NA	3055.EDP06498;	cre:CHLREDRAFT_181887;	5728166;	K05759;	PF00235;	NA	IPR005455;IPR036140;	NA
A0A2K3CPG8	8.1109	8.06613	8.0042	8.01274	7.82012	7.9903	7.86624	8.08033	0.365342	-0.109245	NA	A0A2K3CPG8	A0A2K3CPG8_CHLRE	Probable acetate kinase (EC 2.7.2.1) (Acetokinase)	CHLRE_17g709850v5	414	ACT_SITE 156 156 Proton donor/acceptor. {ECO:0000256|HAMAP-Rule:MF_03131}.	BINDING 15 15 ATP. {ECO:0000256|HAMAP-Rule:MF_03131}.; BINDING 100 100 Substrate. {ECO:0000256|HAMAP-Rule:MF_03131}.	CATALYTIC ACTIVITY: ; Reaction=acetate + ATP = acetyl phosphate + ADP; Xref=Rhea:RHEA:11352, ChEBI:CHEBI:22191, ChEBI:CHEBI:30089, ChEBI:CHEBI:30616, ChEBI:CHEBI:456216; EC=2.7.2.1; Evidence={ECO:0000256|HAMAP-Rule:MF_03131};	METAL 8 8 Magnesium. {ECO:0000256|HAMAP-Rule:MF_03131}.; METAL 393 393 Magnesium. {ECO:0000256|HAMAP-Rule:MF_03131}.	acetyl-CoA biosynthetic process [GO:0006085]; organic acid metabolic process [GO:0006082]	NA	acetate kinase activity [GO:0008776]; ATP binding [GO:0005524]; magnesium ion binding [GO:0000287]	NA	NA	NA	NA	NA	NA	NA	PF00871;	PATHWAY: Metabolic intermediate biosynthesis; acetyl-CoA biosynthesis; acetyl-CoA from acetate: step 1/2. {ECO:0000256|HAMAP-Rule:MF_03131}.	IPR004372;IPR000890;IPR023865;	NA
Q7XXT3	7.11605	7.1478	6.9612	6.91995	6.59872	7.05268	6.94791	6.76377	0.365496	-0.195481	NA	Q7XXT3	Q7XXT3_CHLRE	Glutamate dehydrogenase	gdh GDH1 CHLRE_09g388800v5 CHLREDRAFT_137469	448	ACT_SITE 135 135 Proton donor. {ECO:0000256|PIRSR:PIRSR000185-1}.	BINDING 99 99 Substrate. {ECO:0000256|PIRSR:PIRSR000185-2}.; BINDING 123 123 Substrate. {ECO:0000256|PIRSR:PIRSR000185-2}.; BINDING 381 381 Substrate. {ECO:0000256|PIRSR:PIRSR000185-2}.	NA	NA	cellular amino acid metabolic process [GO:0006520]	NA	oxidoreductase activity, acting on the CH-NH2 group of donors, NAD or NADP as acceptor [GO:0016639]	NA	NA	NA	3055.EDP02540;	cre:CHLREDRAFT_137469;	5720036;	K00261;	PF00208;PF02812;	NA	IPR006095;IPR033524;IPR006096;IPR006097;IPR014362;IPR036291;IPR033922;	NA
A0A2K3D661	15.8159	15.6942	15.6846	15.8317	15.854	15.8933	15.7874	15.8034	0.365496	0.0779411	NA	A0A2K3D661	A0A2K3D661_CHLRE	Uncharacterized protein	CHLRE_12g550850v5	245	NA	NA	NA	NA	photosynthesis [GO:0015979]	extrinsic component of membrane [GO:0019898]; photosystem II oxygen evolving complex [GO:0009654]	calcium ion binding [GO:0005509]	NA	NA	NA	NA	NA	NA	NA	PF01789;	NA	IPR016123;IPR002683;	NA
A8IS20	7.11931	7.12629	6.97458	7.12301	7.12913	6.83459	6.77244	7.00299	0.366761	-0.151014	NA	A8IS20	A8IS20_CHLRE	Predicted protein	CHLRE_16g682100v5 CHLREDRAFT_128624	269	NA	NA	NA	NA	NA	NA	oxidoreductase activity [GO:0016491]	NA	NA	NA	3055.EDP04389;	cre:CHLREDRAFT_128624;	5717568;	K08081;	NA	NA	IPR036291;IPR020904;IPR002347;	NA
A0A2K3D2H8	10.2218	10.1577	10.1438	10.1838	10.2302	10.084	10.0145	10.0213	0.369669	-0.0893008	NA	A0A2K3D2H8	A0A2K3D2H8_CHLRE	Uncharacterized protein	CHLRE_12g512000v5	1094	NA	NA	NA	NA	NA	Golgi membrane [GO:0000139]; integral component of membrane [GO:0016021]	fibroblast growth factor binding [GO:0017134]	NA	NA	NA	NA	NA	NA	NA	PF00839;	NA	IPR001893;IPR017873;	NA
A0A2K3E3Y9	10.9148	10.8154	10.8095	10.8867	10.8504	11.0543	10.8837	11.0146	0.371102	0.0941649	NA	A0A2K3E3Y9	A0A2K3E3Y9_CHLRE	Alanine--tRNA ligase (EC 6.1.1.7) (Alanyl-tRNA synthetase) (AlaRS)	CHLRE_02g143200v5	1164	NA	NA	CATALYTIC ACTIVITY: ; Reaction=ATP + L-alanine + tRNA(Ala) = AMP + diphosphate + L-alanyl-tRNA(Ala); Xref=Rhea:RHEA:12540, Rhea:RHEA-COMP:9657, Rhea:RHEA-COMP:9923, ChEBI:CHEBI:30616, ChEBI:CHEBI:33019, ChEBI:CHEBI:57972, ChEBI:CHEBI:78442, ChEBI:CHEBI:78497, ChEBI:CHEBI:456215; EC=6.1.1.7; Evidence={ECO:0000256|HAMAP-Rule:MF_03133};	METAL 810 810 Zinc. {ECO:0000256|HAMAP-Rule:MF_03133}.; METAL 814 814 Zinc. {ECO:0000256|HAMAP-Rule:MF_03133}.; METAL 929 929 Zinc. {ECO:0000256|HAMAP-Rule:MF_03133}.; METAL 933 933 Zinc. {ECO:0000256|HAMAP-Rule:MF_03133}.	mitochondrial alanyl-tRNA aminoacylation [GO:0070143]	mitochondrion [GO:0005739]	alanine-tRNA ligase activity [GO:0004813]; ATP binding [GO:0005524]; tRNA binding [GO:0000049]; zinc ion binding [GO:0008270]	SUBCELLULAR LOCATION: Mitochondrion {ECO:0000256|HAMAP-Rule:MF_03133}. Cytoplasm {ECO:0000256|HAMAP-Rule:MF_03133}.	NA	NA	NA	NA	NA	NA	PF02272;PF01411;PF07973;	NA	IPR002318;IPR018162;IPR018165;IPR018164;IPR023033;IPR003156;IPR010987;IPR036282;IPR018163;IPR009000;IPR012947;	NA
A8IY43	10.6797	10.5734	10.5694	10.5646	10.6207	10.4425	10.4593	10.5336	0.371607	-0.0827559	NA	A8IY43	A8IY43_CHLRE	Peptidyl-prolyl cis-trans isomerase (PPIase) (EC 5.2.1.8)	CYN20-2 CHLRE_12g544150v5 CHLREDRAFT_184047	243	NA	NA	CATALYTIC ACTIVITY: ; Reaction=[protein]-peptidylproline (omega=180) = [protein]-peptidylproline (omega=0); Xref=Rhea:RHEA:16237, Rhea:RHEA-COMP:10747, Rhea:RHEA-COMP:10748, ChEBI:CHEBI:83833, ChEBI:CHEBI:83834; EC=5.2.1.8; Evidence={ECO:0000256|RuleBase:RU363019};	NA	protein refolding [GO:0042026]	cytosolic ribosome [GO:0022626]	cyclosporin A binding [GO:0016018]; peptidyl-prolyl cis-trans isomerase activity [GO:0003755]; unfolded protein binding [GO:0051082]	NA	NA	NA	3055.EDP02877;	cre:CHLREDRAFT_184047;	5719552;	K03768;	PF00160;	NA	IPR029000;IPR024936;IPR020892;IPR002130;	NA
A8IRQ1	11.4281	11.5965	11.568	11.6414	11.4313	11.5549	11.4317	11.4499	0.374501	-0.0916054	NA	A8IRQ1	A8IRQ1_CHLRE	Ribose-5-phosphate isomerase (EC 5.3.1.6)	RPI1 CHLRE_03g187450v5 CHLREDRAFT_55838	269	NA	NA	NA	NA	pentose-phosphate shunt, non-oxidative branch [GO:0009052]	NA	ribose-5-phosphate isomerase activity [GO:0004751]	NA	NA	NA	3055.EDP04506;	cre:CHLREDRAFT_55838;	5717475;	K01807;	PF06026;	NA	IPR037171;IPR004788;IPR020672;	NA
A8ITQ1	8.15526	8.17214	8.27626	8.35576	8.32118	7.88088	7.43878	8.04718	0.377621	-0.317854	NA	A8ITQ1	A8ITQ1_CHLRE	p23 co-chaperone of HSP90 system	CHLRE_07g341550v5 CHLREDRAFT_205624	215	NA	NA	NA	NA	chaperone-mediated protein complex assembly [GO:0051131]; protein folding [GO:0006457]	cytoplasm [GO:0005737]; cytosol [GO:0005829]; nucleus [GO:0005634]	chaperone binding [GO:0051087]; Hsp90 protein binding [GO:0051879]	NA	NA	NA	3055.EDP04005;	cre:CHLREDRAFT_205624;	5717998;	NA	PF04969;	NA	IPR007052;IPR008978;	NA
A8J8I8	9.23924	9.21313	9.14969	9.31041	9.28098	9.2818	9.27165	9.30383	0.378644	0.0564484	NA	A8J8I8	A8J8I8_CHLRE	Flagellar associated protein	FAP35 CHLRE_16g657650v5 CHLREDRAFT_185099	125	NA	NA	NA	NA	NA	motile cilium [GO:0031514]	NA	NA	NA	NA	NA	cre:CHLREDRAFT_185099;	5723399;	NA	NA	NA	NA	NA
A8IT01	14.9543	14.7997	14.7476	14.8656	14.8404	14.7314	14.7403	14.6932	0.379841	-0.0904884	NA	A8IT01	A8IT01_CHLRE	Carbonic anhydrase (EC 4.2.1.1)	CAH1 CHLRE_04g223100v5 CHLREDRAFT_24120	377	ACT_SITE 112 112 Proton acceptor. {ECO:0000256|PROSITE-ProRule:PRU01134}.	NA	NA	NA	NA	NA	carbonate dehydratase activity [GO:0004089]; zinc ion binding [GO:0008270]	NA	NA	NA	3055.EDP04241;	cre:CHLREDRAFT_24120;	5717875;	K01674;	PF00194;	NA	IPR001148;IPR036398;IPR023561;IPR018338;	NA
A0A2K3DM34	9.06692	8.93104	8.89315	8.86476	8.57583	8.6467	9.04539	8.74136	0.380514	-0.186649	NA	A0A2K3DM34	A0A2K3DM34_CHLRE	Uncharacterized protein	CHLRE_06g252200v5	397	NA	NA	NA	NA	NA	NA	GTP binding [GO:0005525]	NA	NA	NA	NA	cre:CHLREDRAFT_187290;	5722177;	NA	PF04548;	NA	IPR006703;IPR027417;	NA
A0A2K3E651	10.2296	10.2827	10.3128	10.2684	10.2788	10.1779	10.2339	10.2247	0.381824	-0.044525	NA	A0A2K3E651	A0A2K3E651_CHLRE	Uncharacterized protein	CHLRE_01g020918v5	1088	NA	NA	NA	NA	proteolysis [GO:0006508]	NA	catalytic activity [GO:0003824]; metal ion binding [GO:0046872]	NA	NA	NA	NA	NA	NA	NA	PF08367;PF00675;PF05193;	NA	IPR011249;IPR011765;IPR007863;IPR013578;	NA
A8JHW7	8.67498	8.40045	8.40871	8.4785	8.31984	8.34974	8.45984	8.36685	0.382498	-0.116588	NA	A8JHW7	A8JHW7_CHLRE	Eukaryotic translation initiation factor 3 subunit K (eIF3k) (eIF-3 p25)	EIF3K CHLRE_12g515650v5 CHLREDRAFT_140593	219	NA	NA	NA	NA	formation of cytoplasmic translation initiation complex [GO:0001732]; regulation of translational initiation [GO:0006446]	cytosol [GO:0005829]; eukaryotic 43S preinitiation complex [GO:0016282]; eukaryotic 48S preinitiation complex [GO:0033290]; eukaryotic translation initiation factor 3 complex [GO:0005852]	ribosome binding [GO:0043022]; translation initiation factor activity [GO:0003743]	SUBCELLULAR LOCATION: Cytoplasm {ECO:0000256|HAMAP-Rule:MF_03010}.	NA	NA	3055.EDO96524;	cre:CHLREDRAFT_140593;	5728767;	K15028;	PF10075;	NA	IPR016024;IPR033464;IPR009374;IPR016020;IPR036388;IPR036390;	NA
A0A2K3DT07	8.97815	9.05977	9.0124	9.07169	8.77992	8.974	9.04477	8.9286	0.38482	-0.0986809	NA	A0A2K3DT07	A0A2K3DT07_CHLRE	Uncharacterized protein	CHLRE_05g237400v5	322	NA	NA	NA	NA	lysine biosynthetic process via diaminopimelate [GO:0009089]	chloroplast stroma [GO:0009570]	diaminopimelate epimerase activity [GO:0008837]	NA	NA	NA	NA	NA	NA	NA	PF01678;	NA	IPR018510;IPR001653;	NA
A8IYP4	13.926	13.8968	13.8998	13.9454	13.7294	13.8312	13.9709	13.7921	0.38482	-0.0861005	NA	A8IYP4	A8IYP4_CHLRE	Phosphoribulokinase (EC 2.7.1.19)	PRK1 CHLRE_12g554800v5 CHLREDRAFT_195910	375	NA	NA	CATALYTIC ACTIVITY: ; Reaction=ATP + D-ribulose 5-phosphate = ADP + D-ribulose 1,5-bisphosphate + H(+); Xref=Rhea:RHEA:19365, ChEBI:CHEBI:15378, ChEBI:CHEBI:30616, ChEBI:CHEBI:57870, ChEBI:CHEBI:58121, ChEBI:CHEBI:456216; EC=2.7.1.19; Evidence={ECO:0000256|RuleBase:RU004082};	NA	carbohydrate metabolic process [GO:0005975]; defense response to bacterium [GO:0042742]; response to cold [GO:0009409]; response to cytokinin [GO:0009735]	apoplast [GO:0048046]; chloroplast [GO:0009507]; chloroplast envelope [GO:0009941]; chloroplast stroma [GO:0009570]; chloroplast thylakoid membrane [GO:0009535]; stromule [GO:0010319]; supramolecular complex [GO:0099080]	ATP binding [GO:0005524]; disordered domain specific binding [GO:0097718]; phosphoribulokinase activity [GO:0008974]; protein homodimerization activity [GO:0042803]	NA	NA	NA	3055.EDP02974;	cre:CHLREDRAFT_195910;	5719722;	K00855;	PF00485;	NA	IPR027417;IPR006082;IPR006083;	NA
A0A2K3DXH4	7.82349	7.76143	7.64364	7.75009	7.82414	7.88348	7.84687	7.74018	0.38482	0.0790048	NA	A0A2K3DXH4	A0A2K3DXH4_CHLRE	Uncharacterized protein	CHLRE_03g177053v5	1343	NA	NA	NA	NA	response to auxin [GO:0009733]; SCF complex assembly [GO:0010265]; vegetative to reproductive phase transition of meristem [GO:0010228]; xylem and phloem pattern formation [GO:0010051]	cell wall [GO:0005618]; cytosol [GO:0005829]; plasma membrane [GO:0005886]	NA	NA	NA	NA	NA	NA	NA	NA	PF08623;	NA	IPR016024;IPR039852;IPR013932;	NA
A0A2K3DYK1	8.25585	8.53478	8.36648	8.42894	8.22245	8.20605	8.37689	8.31573	0.38482	-0.116235	NA	A0A2K3DYK1	A0A2K3DYK1_CHLRE	Ubiquitin carboxyl-terminal hydrolase (EC 3.4.19.12)	CHLRE_03g194250v5	239	NA	NA	CATALYTIC ACTIVITY: ; Reaction=Thiol-dependent hydrolysis of ester, thioester, amide, peptide and isopeptide bonds formed by the C-terminal Gly of ubiquitin (a 76-residue protein attached to proteins as an intracellular targeting signal).; EC=3.4.19.12; Evidence={ECO:0000256|RuleBase:RU361215};	NA	ubiquitin-dependent protein catabolic process [GO:0006511]	cytosol [GO:0005829]	thiol-dependent ubiquitin-specific protease activity [GO:0004843]	NA	NA	NA	NA	NA	NA	NA	PF01088;	NA	IPR038765;IPR001578;IPR036959;	NA
A8JH60	11.7842	11.7584	11.7022	11.8437	11.7498	11.7486	11.653	11.6896	0.38482	-0.0618346	NA	A8JH60	A8JH60_CHLRE	Predicted protein	TEF8 CHLRE_03g182150v5 CHLREDRAFT_60278	263	NA	NA	NA	NA	photosystem II repair [GO:0010206]	chloroplast thylakoid membrane [GO:0009535]; integral component of membrane [GO:0016021]; thylakoid lumen [GO:0031977]	acid phosphatase activity [GO:0003993]	NA	NA	NA	3055.EDO96768;	cre:CHLREDRAFT_60278;	5728455;	NA	PF04536;	NA	IPR007621;	NA
P42380	8.95327	8.79455	8.88411	9.02062	8.88887	9.01939	9.10762	9.09144	0.38482	0.113693	NA	P42380	CLPP_CHLRE	ATP-dependent Clp protease proteolytic subunit (EC 3.4.21.92) (Endopeptidase Clp)	clpP	524	ACT_SITE 387 387 Nucleophile. {ECO:0000255|PROSITE-ProRule:PRU10085, ECO:0000255|PROSITE-ProRule:PRU10086}.; ACT_SITE 412 412 {ECO:0000250}.	NA	CATALYTIC ACTIVITY: ; Reaction=Hydrolysis of proteins to small peptides in the presence of ATP and magnesium. Alpha-casein is the usual test substrate. In the absence of ATP, only oligopeptides shorter than five residues are hydrolyzed (such as succinyl-Leu-Tyr-|-NHMec, and Leu-Tyr-Leu-|-Tyr-Trp, in which cleavage of the -Tyr-|-Leu- and -Tyr-|-Trp bonds also occurs).; EC=3.4.21.92; Evidence={ECO:…	NA	protein quality control for misfolded or incompletely synthesized proteins [GO:0006515]	chloroplast stroma [GO:0009570]; endopeptidase Clp complex [GO:0009368]	ATPase binding [GO:0051117]; ATP-dependent peptidase activity [GO:0004176]; serine-type endopeptidase activity [GO:0004252]	SUBCELLULAR LOCATION: Plastid, chloroplast stroma {ECO:0000250}.	NA	NA	3055.DAA00910;	cre:ChreCp007;	2717015;	K01358;	PF00574;	NA	IPR001907;IPR029045;IPR023562;IPR033135;IPR018215;	NA
A8ICJ1	8.24576	8.10934	8.28866	8.23532	8.17335	8.07909	8.21737	8.04909	0.386687	-0.0900434	NA	A8ICJ1	A8ICJ1_CHLRE	NADH dehydrogenase [ubiquinone] flavoprotein 1, mitochondrial (EC 1.6.99.3) (EC 7.1.1.2)	NUO6 CHLRE_10g422600v5 CHLREDRAFT_186342	484	NA	NA	CATALYTIC ACTIVITY: ; Reaction=A + H(+) + NADH = AH2 + NAD(+); Xref=Rhea:RHEA:11356, ChEBI:CHEBI:13193, ChEBI:CHEBI:15378, ChEBI:CHEBI:17499, ChEBI:CHEBI:57540, ChEBI:CHEBI:57945; EC=1.6.99.3; Evidence={ECO:0000256|RuleBase:RU364066};; CATALYTIC ACTIVITY: ; Reaction=a ubiquinone + 5 H(+)(in) + NADH = a ubiquinol + 4 H(+)(out) + NAD(+); Xref=Rhea:RHEA:29091, Rhea:RHEA-COMP:9565, Rhea:RHEA-COMP:956…	NA	cellular respiration [GO:0045333]; mitochondrial electron transport, NADH to ubiquinone [GO:0006120]	mitochondrial respiratory chain complex I [GO:0005747]; mitochondrion [GO:0005739]	4 iron, 4 sulfur cluster binding [GO:0051539]; FMN binding [GO:0010181]; metal ion binding [GO:0046872]; NAD binding [GO:0051287]; NADH dehydrogenase (ubiquinone) activity [GO:0008137]	SUBCELLULAR LOCATION: Mitochondrion inner membrane {ECO:0000256|RuleBase:RU364066}; Peripheral membrane protein {ECO:0000256|RuleBase:RU364066}; Matrix side {ECO:0000256|RuleBase:RU364066}.	NA	NA	3055.EDP06369;	cre:CHLREDRAFT_186342;	5728242;	K03942;	PF01512;PF10589;PF10531;	NA	IPR001949;IPR011537;IPR011538;IPR037225;IPR019575;IPR037207;IPR019554;	NA
A8J4X1	6.62751	6.31922	6.5092	6.42058	6.77726	6.69722	6.54581	6.47491	0.389934	0.15467	NA	A8J4X1	A8J4X1_CHLRE	Subunit of retromer complex	VPS26 CHLRE_09g414200v5 CHLREDRAFT_158645	320	NA	NA	NA	NA	intracellular protein transport [GO:0006886]; retrograde transport, endosome to Golgi [GO:0042147]	cytosol [GO:0005829]; endosome [GO:0005768]; retromer complex [GO:0030904]	protein transporter activity [GO:0008565]	NA	NA	NA	3055.EDP00923;	cre:CHLREDRAFT_158645;	5722342;	K18466;	PF03643;	NA	IPR014752;IPR028934;	NA
A0A2K3CUY2	8.3435	8.42801	8.08241	8.14845	7.7574	8.0894	8.30123	7.94506	0.393745	-0.227319	NA	A0A2K3CUY2	A0A2K3CUY2_CHLRE	Uncharacterized protein	CHLRE_16g682800v5	443	NA	NA	NA	NA	NA	NA	NA	NA	NA	NA	NA	NA	NA	NA	NA	NA	NA	NA
A8IYM0	8.72512	8.52449	8.68318	8.60488	8.83773	8.66626	8.63838	8.86574	0.397126	0.117608	NA	A8IYM0	A8IYM0_CHLRE	Phosphofructokinase family protein (EC 2.7.1.11)	PFK2 CHLRE_12g553250v5 CHLREDRAFT_196430	512	NA	NA	NA	NA	fructose 6-phosphate metabolic process [GO:0006002]	NA	6-phosphofructokinase activity [GO:0003872]; ATP binding [GO:0005524]	NA	NA	NA	3055.EDP03084;	cre:CHLREDRAFT_196430;	5719698;	K00850;	PF00365;	NA	IPR022953;IPR000023;IPR035966;IPR012004;	NA
A8IYH1	9.34785	9.27439	9.25983	9.35378	9.35519	9.22985	9.14167	9.16295	0.397301	-0.0865474	NA	A8IYH1	A8IYH1_CHLRE	Glutaredoxin, CPYC type	GRX2 CHLRE_12g550400v5 CHLREDRAFT_195611	107	NA	NA	NA	NA	cell redox homeostasis [GO:0045454]; cellular response to oxidative stress [GO:0034599]	cell [GO:0005623]	electron transfer activity [GO:0009055]; glutathione-disulfide reductase activity [GO:0004362]; protein disulfide oxidoreductase activity [GO:0015035]	NA	NA	NA	3055.EDP02937;	cre:CHLREDRAFT_195611;	5719651;	K03676;	PF00462;	NA	IPR011767;IPR002109;IPR011899;IPR014025;IPR036249;	NA
A8HVU5	11.7993	11.6116	11.7056	11.6638	11.8148	11.7691	11.7255	11.7527	0.397301	0.0704372	NA	A8HVU5	A8HVU5_CHLRE	Phosphoglycerate mutase (EC 5.4.2.1)	PGM1a|PGM1b CHLRE_06g272050v5 CHLREDRAFT_196305	626	NA	NA	NA	NA	cellular carbohydrate metabolic process [GO:0044262]; glucose catabolic process [GO:0006007]	cytoplasm [GO:0005737]	2,3-bisphosphoglycerate-independent phosphoglycerate mutase activity [GO:0046537]; manganese ion binding [GO:0030145]	NA	NA	NA	3055.EDP08188;	cre:CHLREDRAFT_196305;	5721822;	K15633;	PF06415;PF01676;	NA	IPR017849;IPR017850;IPR011258;IPR006124;IPR036646;IPR005995;	NA
A8HZQ4	9.79275	9.69225	9.75132	9.64704	9.69201	9.67211	9.63074	9.66693	0.397301	-0.0553931	NA	A8HZQ4	A8HZQ4_CHLRE	Peroxiredoxin type II	PRX3 CHLRE_10g449550v5 CHLREDRAFT_196639	161	NA	NA	NA	NA	cell redox homeostasis [GO:0045454]; cellular response to oxidative stress [GO:0034599]; hydrogen peroxide catabolic process [GO:0042744]	cytoplasm [GO:0005737]	thioredoxin peroxidase activity [GO:0008379]	NA	NA	NA	3055.EDP07991;	cre:CHLREDRAFT_196639;	5724050;	NA	PF08534;	NA	IPR037944;IPR013740;IPR036249;IPR013766;	NA
A8IKI9	11.6794	11.6126	11.5625	11.6677	11.6211	11.6142	11.4678	11.5264	0.397301	-0.0731604	NA	A8IKI9	A8IKI9_CHLRE	Mitochondrial processing peptidase alpha subunit	MPPA2 CHLRE_12g509750v5 CHLREDRAFT_10419	485	NA	NA	NA	NA	protein processing involved in protein targeting to mitochondrion [GO:0006627]	mitochondrial inner membrane [GO:0005743]	metal ion binding [GO:0046872]; metalloendopeptidase activity [GO:0004222]	NA	NA	NA	3055.EDP05489;	cre:CHLREDRAFT_10419;	5716549;	K01412;	PF00675;PF05193;	NA	IPR011249;IPR011765;IPR007863;	NA
A8JC21	11.8999	11.6884	11.603	11.8209	11.6836	11.6305	11.66	11.5964	0.398126	-0.110421	NA	A8JC21	A8JC21_CHLRE	Uroporphyrinogen decarboxylase (EC 4.1.1.37)	UROD1 CHLRE_11g467700v5 CHLREDRAFT_132194	390	NA	NA	CATALYTIC ACTIVITY: ; Reaction=4 H(+) + uroporphyrinogen III = 4 CO2 + coproporphyrinogen III; Xref=Rhea:RHEA:19865, ChEBI:CHEBI:15378, ChEBI:CHEBI:16526, ChEBI:CHEBI:57308, ChEBI:CHEBI:57309; EC=4.1.1.37; Evidence={ECO:0000256|RuleBase:RU000554};	NA	heme biosynthetic process [GO:0006783]; protoporphyrinogen IX biosynthetic process [GO:0006782]; response to cytokinin [GO:0009735]	chloroplast envelope [GO:0009941]; chloroplast stroma [GO:0009570]; cytosol [GO:0005829]	uroporphyrinogen decarboxylase activity [GO:0004853]	NA	NA	NA	3055.EDO98596;	cre:CHLREDRAFT_132194;	5725041;	K01599;	PF01208;	PATHWAY: Porphyrin-containing compound metabolism; protoporphyrin-IX biosynthesis; coproporphyrinogen-III from 5-aminolevulinate: step 4/4. {ECO:0000256|RuleBase:RU000554}.	IPR038071;IPR006361;IPR000257;	NA
A0A2K3DJN8	9.15195	9.2906	9.21223	9.12087	9.12019	9.03131	9.19053	9.11657	0.398477	-0.0792587	NA	A0A2K3DJN8	A0A2K3DJN8_CHLRE	Uncharacterized protein	CHLRE_07g327350v5	178	NA	NA	NA	NA	NA	NA	calmodulin binding [GO:0005516]; calmodulin-dependent protein kinase activity [GO:0004683]	NA	NA	NA	NA	NA	NA	NA	PF08332;	NA	IPR013543;IPR039071;IPR032710;	NA
A0A140CTI1	9.88694	9.88677	9.95053	9.87996	9.71964	9.89385	9.86071	9.8606	0.398477	-0.0673492	NA	A0A140CTI1	A0A140CTI1_CHLRE	ADP ribosylation factor-like 3	Arl3 CHLRE_04g218250v5	177	NA	NA	NA	NA	NA	NA	GTP binding [GO:0005525]	NA	NA	NA	NA	NA	NA	NA	PF00025;	NA	IPR027417;IPR005225;IPR006689;	NA
A8IZ36	12.2617	12.2084	12.1603	12.3026	12.2306	12.1895	12.1277	12.1325	0.398477	-0.0631504	NA	A8IZ36	A8IZ36_CHLRE	Ribosomal protein S25	RPS25 CHLRE_08g382500v5 CHLREDRAFT_57302	107	NA	NA	NA	NA	NA	ribosome [GO:0005840]	NA	NA	NA	NA	3055.EDP02658;	cre:CHLREDRAFT_57302;	5719839;	K02975;	PF03297;	NA	IPR004977;	NA
A8J841	9.73082	9.79291	9.73507	9.79507	9.70829	9.80811	9.58042	9.60841	0.398477	-0.0871592	NA	A8J841	A8J841_CHLRE	Hydroxymethylpyrimidine phosphate synthase	THICb|THICa CHLRE_05g240850v5 CHLREDRAFT_196900	637	NA	NA	NA	NA	thiamine biosynthetic process [GO:0009228]	NA	carbon-carbon lyase activity [GO:0016830]; iron-sulfur cluster binding [GO:0051536]	NA	NA	NA	3055.EDO99908;	NA	5723262;	NA	PF13667;PF01964;	NA	IPR037509;IPR025747;IPR038521;IPR002817;	NA
A8IVP1	11.1696	11.2216	11.2593	11.1982	11.0187	11.2204	11.1791	11.1276	0.398477	-0.0757243	NA	A8IVP1	A8IVP1_CHLRE	Predicted protein	CHLRE_12g534450v5 CHLREDRAFT_190311	146	NA	NA	NA	NA	NA	NA	mRNA binding [GO:0003729]	NA	NA	NA	NA	cre:CHLREDRAFT_190311;	5718516;	NA	PF00498;	NA	IPR000253;IPR008984;	NA
A8IW47	10.8241	10.664	10.5781	10.5992	10.7462	10.5596	10.1905	10.2863	0.398477	-0.220733	NA	A8IW47	A8IW47_CHLRE	Vacuolar ATP synthase subunit E	ATPvE CHLRE_17g734500v5 CHLREDRAFT_190371	232	NA	NA	NA	NA	ATP hydrolysis coupled proton transport [GO:0015991]	proton-transporting two-sector ATPase complex, catalytic domain [GO:0033178]	proton-transporting ATPase activity, rotational mechanism [GO:0046961]	NA	NA	NA	3055.EDP03505;	cre:CHLREDRAFT_190371;	5718621;	K02150;	PF01991;	NA	IPR038495;IPR002842;	NA
A0A2K3E7A5	11.3774	11.2388	11.1854	11.2257	11.2973	11.1126	11.0718	11.1338	0.398477	-0.102949	NA	A0A2K3E7A5	A0A2K3E7A5_CHLRE	Polyadenylate-binding protein (PABP)	CHLRE_01g039300v5	657	NA	NA	NA	NA	NA	cytoplasm [GO:0005737]	RNA binding [GO:0003723]	SUBCELLULAR LOCATION: Cytoplasm {ECO:0000256|RuleBase:RU362004}.	NA	NA	NA	NA	NA	NA	PF00658;PF00076;	NA	IPR012677;IPR036053;IPR006515;IPR002004;IPR035979;IPR000504;IPR003954;	NA
A0A2K3DVA7	9.21651	9.07121	9.1133	9.04346	9.17417	9.02908	8.82798	8.81538	0.398477	-0.149467	NA	A0A2K3DVA7	A0A2K3DVA7_CHLRE	Uncharacterized protein	CHLRE_03g145727v5	388	NA	NA	NA	NA	tRNA aminoacylation for protein translation [GO:0006418]	NA	ATP binding [GO:0005524]; tyrosine-tRNA ligase activity [GO:0004831]	NA	NA	NA	NA	NA	NA	NA	PF00579;	NA	IPR002305;IPR014729;IPR023617;	NA
A8ICT4	10.3973	10.3521	10.2527	10.4054	10.3001	10.3269	10.2611	10.279	0.398477	-0.060066	NA	A8ICT4	A8ICT4_CHLRE	F1F0 ATP synthase epsilon subunit	ATP15 CHLRE_10g420700v5 CHLREDRAFT_133544	75	NA	NA	NA	NA	ATP synthesis coupled proton transport [GO:0015986]	mitochondrial inner membrane [GO:0005743]; mitochondrial proton-transporting ATP synthase complex, catalytic core F(1) [GO:0000275]	proton-transporting ATP synthase activity, rotational mechanism [GO:0046933]	NA	NA	NA	3055.EDP06388;	cre:CHLREDRAFT_133544;	5728281;	K02135;	PF04627;	NA	IPR006721;IPR036742;	NA
A8ICB0	6.96117	6.81154	6.25974	6.35996	6.12341	6.42279	6.41113	6.2644	0.398477	-0.292666	NA	A8ICB0	A8ICB0_CHLRE	40 kDa translocon at mitochondrial outer envelope membrane	TOM40 CHLRE_10g424450v5 CHLREDRAFT_195513	339	NA	NA	NA	NA	protein import into mitochondrial matrix [GO:0030150]	mitochondrial outer membrane translocase complex [GO:0005742]	protein transmembrane transporter activity [GO:0008320]	NA	NA	NA	3055.EDP06354;	cre:CHLREDRAFT_195513;	5728210;	K11518;	PF01459;	NA	IPR023614;IPR027246;IPR037930;	NA
A0A2K3D4Q4	11.6886	11.7791	11.6667	11.7917	11.6462	11.735	11.6625	11.6385	0.399228	-0.0609542	NA	A0A2K3D4Q4	A0A2K3D4Q4_CHLRE	Uncharacterized protein	CHLRE_12g529651v5	193	NA	NA	NA	NA	ribosome biogenesis [GO:0042254]	ribonucleoprotein complex [GO:1990904]	NA	NA	NA	NA	NA	NA	NA	NA	PF01248;	NA	IPR029064;IPR001921;IPR038524;IPR004038;IPR018492;IPR004037;	NA
A8J814	7.93955	7.77896	7.32723	7.68048	7.72651	7.48003	7.20238	7.11614	0.399652	-0.30029	NA	A8J814	A8J814_CHLRE	Prefoldin-related KE2-like protein	CHLRE_09g405400v5 CHLREDRAFT_151087	132	NA	NA	NA	NA	protein folding [GO:0006457]	prefoldin complex [GO:0016272]	unfolded protein binding [GO:0051082]	NA	NA	NA	3055.EDP00061;	cre:CHLREDRAFT_151087;	5723206;	K09548;	PF01920;	NA	IPR002777;IPR009053;	NA
A0A2K3DMY7	12.8561	12.8406	12.8249	12.8991	12.8087	12.8641	12.7744	12.8191	0.399652	-0.0386077	NA	A0A2K3DMY7	A0A2K3DMY7_CHLRE	Uncharacterized protein	CHLRE_06g265000v5	192	NA	NA	NA	NA	NA	nucleosome [GO:0000786]; nucleus [GO:0005634]	DNA binding [GO:0003677]; protein heterodimerization activity [GO:0046982]	SUBCELLULAR LOCATION: Chromosome {ECO:0000256|SAAS:SAAS00690744}. Nucleus {ECO:0000256|SAAS:SAAS00690742}.	NA	NA	NA	NA	NA	NA	PF00125;	NA	IPR009072;IPR007125;IPR000164;	NA
I2FKQ9	11.0297	10.916	11.0058	11.0576	11.1258	11.0325	11.0292	11.0611	0.40069	0.0598618	NA	I2FKQ9	I2FKQ9_CHLRE	Mitochondrial chaperonin 60	cpn60C CHLRE_06g309100v5	571	NA	NA	NA	NA	protein refolding [GO:0042026]	cytoplasm [GO:0005737]	ATP binding [GO:0005524]	NA	NA	NA	NA	NA	NA	NA	PF00118;	NA	IPR018370;IPR001844;IPR002423;IPR027409;IPR027413;IPR027410;	NA
A8J6Q7	11.0426	10.8511	10.9037	11.0458	10.9617	10.829	10.7707	10.8798	0.401473	-0.100511	NA	A8J6Q7	A8J6Q7_CHLRE	Phospho-2-dehydro-3-deoxyheptonate aldolase (EC 2.5.1.54)	SHKA1 CHLRE_17g726750v5 CHLREDRAFT_192517	502	NA	NA	CATALYTIC ACTIVITY: ; Reaction=D-erythrose 4-phosphate + H2O + phosphoenolpyruvate = 7-phospho-2-dehydro-3-deoxy-D-arabino-heptonate + phosphate; Xref=Rhea:RHEA:14717, ChEBI:CHEBI:15377, ChEBI:CHEBI:16897, ChEBI:CHEBI:43474, ChEBI:CHEBI:58394, ChEBI:CHEBI:58702; EC=2.5.1.54; Evidence={ECO:0000256|RuleBase:RU363071};	NA	aromatic amino acid family biosynthetic process [GO:0009073]; chorismate biosynthetic process [GO:0009423]	chloroplast [GO:0009507]	3-deoxy-7-phosphoheptulonate synthase activity [GO:0003849]	SUBCELLULAR LOCATION: Plastid, chloroplast {ECO:0000256|RuleBase:RU363071}.	NA	NA	3055.EDP00515;	cre:CHLREDRAFT_192517;	5722796;	K01626;	PF01474;	PATHWAY: Metabolic intermediate biosynthesis; chorismate biosynthesis; chorismate from D-erythrose 4-phosphate and phosphoenolpyruvate: step 1/7. {ECO:0000256|RuleBase:RU363071}.	IPR002480;	NA
A8ITK6	10.1973	10.0421	10.0203	10.1212	10.2793	10.2212	10.1095	10.1273	0.404644	0.0890798	NA	A8ITK6	A8ITK6_CHLRE	Predicted protein	TEF3 CHLRE_07g340200v5 CHLREDRAFT_183448	333	NA	NA	NA	NA	photosynthetic electron transport in photosystem I [GO:0009773]	chloroplast thylakoid membrane [GO:0009535]; integral component of membrane [GO:0016021]	oxidoreductase activity, acting on iron-sulfur proteins as donors [GO:0016730]	NA	NA	NA	3055.EDP03991;	cre:CHLREDRAFT_183448;	5718097;	NA	NA	NA	IPR039987;	NA
A0A2K3DCF4	8.33076	8.22953	8.58994	8.41712	8.30444	8.22712	8.31066	8.22884	0.410376	-0.124073	NA	A0A2K3DCF4	A0A2K3DCF4_CHLRE	Acetyltransferase component of pyruvate dehydrogenase complex (EC 2.3.1.12)	CHLRE_09g386735v5	623	NA	NA	CATALYTIC ACTIVITY: ; Reaction=(R)-N(6)-dihydrolipoyl-L-lysyl-[protein] + acetyl-CoA = (R)-N(6)-(S(8)-acetyldihydrolipoyl)-L-lysyl-[protein] + CoA; Xref=Rhea:RHEA:17017, Rhea:RHEA-COMP:10475, Rhea:RHEA-COMP:10478, ChEBI:CHEBI:57287, ChEBI:CHEBI:57288, ChEBI:CHEBI:83100, ChEBI:CHEBI:83111; EC=2.3.1.12; Evidence={ECO:0000256|RuleBase:RU361137};	NA	pyruvate metabolic process [GO:0006090]	mitochondrial matrix [GO:0005759]; pyruvate dehydrogenase complex [GO:0045254]	dihydrolipoyllysine-residue acetyltransferase activity [GO:0004742]	SUBCELLULAR LOCATION: Mitochondrion matrix {ECO:0000256|RuleBase:RU361137}.	NA	NA	NA	NA	NA	NA	PF00198;PF00364;PF02817;	NA	IPR001078;IPR000089;IPR023213;IPR036625;IPR006257;IPR004167;IPR011053;	NA
A8JFW5	10.2423	10.3015	10.2207	10.058	10.0829	10.1547	10.1771	9.89522	0.410997	-0.128126	NA	A8JFW5	A8JFW5_CHLRE	Centriole proteome protein	POC7 CHLRE_07g356400v5 CHLREDRAFT_132861	183	NA	NA	NA	NA	cilium assembly [GO:0060271]; lipoprotein transport [GO:0042953]	NA	lipid binding [GO:0008289]	NA	NA	NA	3055.EDO97256;	cre:CHLREDRAFT_132861;	5727599;	NA	PF05351;	NA	IPR014756;IPR008015;IPR037036;	NA
A0A2K3DDZ0	10.3565	10.2431	10.317	10.1472	10.1703	10.2252	10.184	10.1896	0.410997	-0.0736599	NA	A0A2K3DDZ0	A0A2K3DDZ0_CHLRE	Uncharacterized protein	CHLRE_09g388726v5	370	NA	NA	NA	NA	NA	NA	NA	NA	NA	NA	NA	NA	NA	NA	PF08645;	NA	IPR027421;IPR036412;IPR006549;IPR023214;IPR013954;IPR006551;	NA
A0A2K3E776	11.1059	11.0823	10.9856	11.081	11.1201	10.9285	10.9588	10.9012	0.410997	-0.0865478	NA	A0A2K3E776	A0A2K3E776_CHLRE	Uncharacterized protein	CHLRE_01g037850v5	231	NA	NA	NA	NA	NA	NA	NA	NA	NA	NA	NA	NA	NA	NA	PF00364;	NA	IPR000089;IPR011053;	NA
A8JH68	16.7847	16.6687	16.7155	16.591	16.6553	16.6164	16.626	16.5996	0.410997	-0.0656126	NA	A8JH68	A8JH68_CHLRE	Plastocyanin	PCY1 CHLRE_03g182551v5 CHLREDRAFT_185915	145	NA	NA	NA	NA	NA	chloroplast thylakoid membrane [GO:0009535]	copper ion binding [GO:0005507]; electron transfer activity [GO:0009055]	SUBCELLULAR LOCATION: Plastid, chloroplast thylakoid membrane {ECO:0000256|RuleBase:RU363020}; Peripheral membrane protein {ECO:0000256|RuleBase:RU363020}; Lumenal side {ECO:0000256|RuleBase:RU363020}.	NA	NA	3055.EDO96805;	cre:CHLREDRAFT_185915;	5728459;	K02638;	PF00127;	NA	IPR000923;IPR028871;IPR001235;IPR008972;IPR002387;	NA
O48949	12.6872	12.6457	12.5784	12.6976	12.7589	12.7091	12.6469	12.7125	0.415444	0.0546541	NA	O48949	O48949_CHLRE	Protein disulfide-isomerase (EC 5.3.4.1)	PDI RB60 CHLRE_02g088200v5 CHLREDRAFT_195895	532	NA	NA	CATALYTIC ACTIVITY: ; Reaction=Catalyzes the rearrangement of -S-S- bonds in proteins.; EC=5.3.4.1; Evidence={ECO:0000256|RuleBase:RU361130};	NA	cell redox homeostasis [GO:0045454]; protein folding [GO:0006457]; response to endoplasmic reticulum stress [GO:0034976]	endoplasmic reticulum [GO:0005783]	protein disulfide isomerase activity [GO:0003756]	NA	DISULFID 78 81 Redox-active. {ECO:0000256|PIRSR:PIRSR605792-51}.; DISULFID 423 426 Redox-active. {ECO:0000256|PIRSR:PIRSR605792-51}.	NA	3055.EDP06730;	cre:CHLREDRAFT_195895;	5727435;	K09580;	PF00085;	NA	IPR005788;IPR005792;IPR036249;IPR017937;IPR013766;	NA
A0A2K3D9Q8	10.3237	10.4134	10.3433	10.3323	10.1325	10.3647	10.3336	10.2348	0.415444	-0.086775	NA	A0A2K3D9Q8	A0A2K3D9Q8_CHLRE	Uncharacterized protein	CHLRE_10g429100v5	546	NA	NA	NA	NA	prolyl-tRNA aminoacylation [GO:0006433]	cytoplasm [GO:0005737]	ATP binding [GO:0005524]; proline-tRNA ligase activity [GO:0004827]	NA	NA	NA	NA	NA	NA	NA	PF03129;PF09180;PF00587;	NA	IPR002314;IPR006195;IPR004154;IPR036621;IPR002316;IPR004499;IPR016061;IPR017449;IPR033721;	NA
A8HP84	15.1705	15.0971	15.072	15.2083	15.1466	15.0865	15.0014	15.0403	0.416388	-0.0682951	NA	A8HP84	A8HP84_CHLRE	Glyceraldehyde-3-phosphate dehydrogenase (EC 1.2.1.-)	GAP3 CHLRE_01g010900v5 CHLREDRAFT_129019	374	ACT_SITE 190 190 Nucleophile. {ECO:0000256|PIRSR:PIRSR000149-1}.	BINDING 71 71 NAD. {ECO:0000256|PIRSR:PIRSR000149-3}.; BINDING 116 116 NAD; via carbonyl oxygen. {ECO:0000256|PIRSR:PIRSR000149-3}.; BINDING 158 158 NAD. {ECO:0000256|PIRSR:PIRSR000149-3}.; BINDING 220 220 Glyceraldehyde 3-phosphate. {ECO:0000256|PIRSR:PIRSR000149-2}.; BINDING 271 271 Glyceraldehyde 3-phosphate. {ECO:0000256|PIRSR:PIRSR000149-2}.; BINDING 353 353 NAD. {ECO:0000256|PIRSR:PIRSR0001…	NA	NA	glucose metabolic process [GO:0006006]	chloroplast [GO:0009507]	glyceraldehyde-3-phosphate dehydrogenase (NAD+) (phosphorylating) activity [GO:0004365]; lyase activity [GO:0016829]; NAD binding [GO:0051287]; NADP binding [GO:0050661]	NA	NA	NA	3055.EDP09609;	cre:CHLREDRAFT_129019;	5715019;	K05298;	PF02800;PF00044;	NA	IPR020831;IPR020830;IPR020829;IPR020828;IPR006424;IPR036291;	NA
A8IAJ4	7.79017	7.44018	7.52415	7.45944	7.78387	7.7125	7.73274	7.56169	0.416388	0.144213	NA	A8IAJ4	A8IAJ4_CHLRE	Predicted protein	CHLRE_02g079400v5 CHLREDRAFT_181993	146	NA	NA	NA	NA	NA	NA	RNA binding [GO:0003723]	NA	NA	NA	3055.EDP06646;	cre:CHLREDRAFT_181993;	5727272;	NA	PF00076;	NA	IPR012677;IPR035979;IPR000504;	NA
A8HP55	12.4579	12.3905	12.387	12.4025	12.4316	12.2874	12.3872	12.2903	0.419338	-0.0603485	NA	A8HP55	A8HP55_CHLRE	Ribosomal protein L5	RPL5 CHLRE_14g621450v5 CHLREDRAFT_183782	293	NA	NA	NA	NA	ribosomal large subunit assembly [GO:0000027]; translation [GO:0006412]	cytosolic large ribosomal subunit [GO:0022625]	5S rRNA binding [GO:0008097]; structural constituent of ribosome [GO:0003735]	NA	NA	NA	3055.EDP09597;	cre:CHLREDRAFT_183782;	5715904;	K02932;	PF14204;PF17144;	NA	IPR005485;IPR025607;	NA
A0A2K3CZT0	9.12624	8.95488	8.82965	9.1954	9.23607	9.24459	9.08788	9.10405	0.419338	0.141605	NA	A0A2K3CZT0	A0A2K3CZT0_CHLRE	Uncharacterized protein	CHLRE_13g572900v5	778	NA	NA	NA	NA	NA	NA	metal ion binding [GO:0046872]; metalloendopeptidase activity [GO:0004222]	NA	NA	NA	NA	NA	NA	NA	PF01432;	NA	IPR034005;IPR024077;IPR001567;	NA
A8J0N7	12.4278	12.4499	12.4155	12.1931	12.337	12.2249	12.2768	12.2544	0.419338	-0.0982937	NA	A8J0N7	A8J0N7_CHLRE	Phosphoenolpyruvate carboxykinase, splice variant (EC 4.1.1.49)	PCK1b|PCK1a CHLRE_02g141400v5 CHLREDRAFT_196612	610	NA	NA	NA	NA	gluconeogenesis [GO:0006094]	cytosol [GO:0005829]	ATP binding [GO:0005524]; kinase activity [GO:0016301]; phosphoenolpyruvate carboxykinase (ATP) activity [GO:0004612]	NA	NA	NA	3055.EDP02116;	NA	5720432;	NA	PF01293;	NA	IPR001272;IPR013035;IPR008210;IPR015994;	NA
A0A2K3DW10	10.3327	10.2876	10.3103	10.3453	10.3888	10.347	10.3064	10.365	0.419338	0.0328353	NA	A0A2K3DW10	A0A2K3DW10_CHLRE	Uncharacterized protein	CHLRE_03g156050v5	269	NA	NA	NA	NA	chloroplast organization [GO:0009658]; defense response to bacterium [GO:0042742]; defense response to fungus, incompatible interaction [GO:0009817]; plastid translation [GO:0032544]	chloroplast stroma [GO:0009570]; thylakoid [GO:0009579]	copper ion binding [GO:0005507]	NA	NA	NA	NA	NA	NA	NA	PF01765;	NA	IPR002661;IPR023584;IPR036191;	NA
A8J8W6	9.36228	9.16275	9.28768	9.23897	9.17607	9.24835	9.11561	9.20505	0.419338	-0.0766506	NA	A8J8W6	A8J8W6_CHLRE	SR protein factor	SRP36 CHLRE_06g278239v5 CHLREDRAFT_195847	320	NA	NA	NA	NA	mRNA cis splicing, via spliceosome [GO:0045292]; regulation of alternative mRNA splicing, via spliceosome [GO:0000381]	nuclear speck [GO:0016607]	RNA binding [GO:0003723]	NA	NA	NA	3055.EDO99567;	cre:CHLREDRAFT_195847;	5723614;	NA	PF00076;	NA	IPR012677;IPR035979;IPR000504;	NA
A8JGM1	12.3504	12.4028	12.2867	12.3448	12.3257	12.3216	12.308	12.2192	0.419338	-0.0525455	NA	A8JGM1	A8JGM1_CHLRE	Rhodanese-like Ca-sensing receptor	TEF2 CHLRE_12g497300v5 CHLREDRAFT_194676	378	NA	NA	NA	NA	NA	NA	NA	NA	NA	NA	3055.EDO96984;	cre:CHLREDRAFT_194676;	5727904;	NA	PF00581;	NA	IPR001763;IPR036873;	NA
A0A2K3DLE6	8.59125	8.44526	8.35279	8.60947	8.67063	8.59196	8.52998	8.61899	0.419338	0.103199	NA	A0A2K3DLE6	A0A2K3DLE6_CHLRE	Uncharacterized protein	CHLRE_07g352650v5	502	NA	NA	NA	NA	NA	NA	RNA binding [GO:0003723]	NA	NA	NA	NA	NA	NA	NA	NA	NA	IPR012677;IPR035979;IPR000504;	NA
A8JH58	8.64999	8.47986	8.62554	8.76963	8.52008	8.9464	8.86896	8.87282	0.420471	0.170807	NA	A8JH58	A8JH58_CHLRE	Predicted protein	CHLRE_03g182050v5 CHLREDRAFT_123147	667	NA	NA	NA	NA	NA	NA	catalytic activity [GO:0003824]	NA	NA	NA	3055.EDO96800;	cre:CHLREDRAFT_123147;	5728486;	K01897;	PF00501;PF13193;	NA	IPR025110;IPR020845;IPR000873;	NA
A0A2K3E4Q0	8.71111	8.61149	8.54495	8.82204	8.89749	8.82959	8.65299	8.79126	0.420471	0.120431	NA	A0A2K3E4Q0	A0A2K3E4Q0_CHLRE	Uncharacterized protein	CHLRE_01g001550v5	465	NA	NA	NA	NA	NA	NA	translation initiation factor activity [GO:0003743]	NA	NA	NA	NA	NA	NA	NA	PF00707;PF05198;	NA	IPR036788;IPR036787;IPR001288;IPR019815;IPR019814;	NA
A8JGS8	8.46708	8.40807	8.49262	8.26877	8.56649	8.48243	8.44602	8.48184	0.420916	0.0850614	NA	A8JGS8	A8JGS8_CHLRE	Coatomer subunit beta'	COPB2 CHLRE_02g118500v5 CHLREDRAFT_154280	982	NA	NA	NA	NA	endoplasmic reticulum to Golgi vesicle-mediated transport [GO:0006888]; intracellular protein transport [GO:0006886]; intra-Golgi vesicle-mediated transport [GO:0006891]; retrograde vesicle-mediated transport, Golgi to endoplasmic reticulum [GO:0006890]	COPI vesicle coat [GO:0030126]; Golgi membrane [GO:0000139]	structural molecule activity [GO:0005198]	SUBCELLULAR LOCATION: Golgi apparatus membrane {ECO:0000256|PIRNR:PIRNR005567}; Peripheral membrane protein {ECO:0000256|PIRNR:PIRNR005567}; Cytoplasmic side {ECO:0000256|PIRNR:PIRNR005567}. Cytoplasmic vesicle, COPI-coated vesicle membrane {ECO:0000256|PIRNR:PIRNR005567}; Peripheral membrane protein {ECO:0000256|PIRNR:PIRNR005567}; Cytoplasmic side {ECO:0000256|PIRNR:PIRNR005567}. Note=The coato…	NA	NA	3055.EDO96917;	cre:CHLREDRAFT_154280;	5727962;	K17302;	PF04053;PF00400;	NA	IPR006692;IPR016453;IPR020472;IPR015943;IPR001680;IPR017986;IPR036322;	NA
A0A2K3D8I0	11.0654	11.0347	11.0036	11.0761	11.1422	11.1079	11.0174	11.1004	0.421493	0.0470239	NA	A0A2K3D8I0	A0A2K3D8I0_CHLRE	Uncharacterized protein	CHLRE_11g477950v5	1011	NA	NA	NA	NA	NA	NA	NA	NA	NA	NA	NA	NA	NA	NA	PF03747;	NA	IPR005502;IPR036705;	NA
A8I247	8.63408	8.5753	8.67358	8.66643	8.69575	8.60045	8.37786	8.34015	0.424775	-0.133797	NA	A8I247	A8I247_CHLRE	Predicted protein	CHLRE_02g098250v5 CHLREDRAFT_76641	336	NA	NA	NA	NA	NA	chloroplast [GO:0009507]	cofactor binding [GO:0048037]	NA	NA	NA	3055.EDP07732;	cre:CHLREDRAFT_76641;	5725386;	NA	PF10615;	NA	IPR019595;IPR037119;IPR012349;	NA
E9N731	9.92526	9.82308	9.77441	9.88848	9.89244	9.80925	9.55411	9.6573	0.424979	-0.124529	NA	E9N731	E9N731_CHLRE	Glutamyl-tRNA reductase binding protein	GluTRBP CHLRE_03g156600v5	298	NA	NA	NA	NA	NA	NA	cofactor binding [GO:0048037]	NA	NA	NA	NA	NA	NA	NA	PF10615;	NA	IPR019595;IPR037119;IPR012349;	NA
Q00471	12.3196	12.2448	12.2326	12.0411	12.1571	12.176	12.0669	12.0145	0.424979	-0.105883	NA	Q00471	CYB6_CHLRE	Cytochrome b6	petB	215	NA	BINDING 35 35 Heme 1 (covalent; via 1 link). {ECO:0000269|PubMed:14647374}.	NA	METAL 86 86 Iron (heme 2 axial ligand); via tele nitrogen. {ECO:0000269|PubMed:14647374}.; METAL 100 100 Iron (heme 1 axial ligand); via tele nitrogen. {ECO:0000269|PubMed:14647374}.; METAL 187 187 Iron (heme 2 axial ligand); via tele nitrogen. {ECO:0000269|PubMed:14647374}.; METAL 202 202 Iron (heme 1 axial ligand); via tele nitrogen. {ECO:0000269|PubMed:14647374}.	photosynthesis [GO:0015979]; respiratory electron transport chain [GO:0022904]	chloroplast thylakoid membrane [GO:0009535]; integral component of membrane [GO:0016021]	electron transporter, transferring electrons within cytochrome b6/f complex of photosystem II activity [GO:0045158]; heme binding [GO:0020037]; iron ion binding [GO:0005506]	SUBCELLULAR LOCATION: Plastid, chloroplast thylakoid membrane; Multi-pass membrane protein.	NA	PTM: The N-terminus is blocked.	3055.DAA00911;	cre:ChreCp008;	2717017;	K02635;	PF00033;	NA	IPR005797;IPR023530;IPR027387;IPR016174;	NA
A0A2K3D6J2	10.4867	10.4276	10.368	10.5838	10.5374	10.5418	10.5921	10.4954	0.425229	0.0751401	NA	A0A2K3D6J2	A0A2K3D6J2_CHLRE	Uncharacterized protein	CHLRE_12g546050v5	455	NA	NA	NA	NA	isopentenyl diphosphate biosynthetic process, methylerythritol 4-phosphate pathway [GO:0019288]; response to cadmium ion [GO:0046686]	chloroplast stroma [GO:0009570]	1-deoxy-D-xylulose-5-phosphate reductoisomerase activity [GO:0030604]; metal ion binding [GO:0046872]; NADPH binding [GO:0070402]	NA	NA	NA	NA	NA	NA	NA	PF08436;PF02670;PF13288;	NA	IPR003821;IPR013644;IPR013512;IPR026877;IPR036169;IPR036291;	NA
A8J5P7	11.8856	11.8943	11.7714	11.9369	11.8817	11.8145	11.7679	11.746	0.425306	-0.0695337	NA	A8J5P7	A8J5P7_CHLRE	Ubiquinol:cytochrome c oxidoreductase 50 kDa core 1 subunit	QCR1 CHLRE_12g523850v5 CHLREDRAFT_138803	495	NA	NA	NA	NA	aerobic respiration [GO:0009060]; mitochondrial electron transport, ubiquinol to cytochrome c [GO:0006122]	mitochondrial respiratory chain complex III [GO:0005750]	metal ion binding [GO:0046872]; metalloendopeptidase activity [GO:0004222]	NA	NA	NA	3055.EDP00713;	cre:CHLREDRAFT_138803;	5722530;	K17732;	PF00675;PF05193;	NA	IPR011249;IPR011765;IPR007863;	NA
A8JDP6	10.1502	10.0308	10.0578	10.336	10.3096	10.3221	10.1842	10.2189	0.426124	0.115004	NA	A8JDP6	A8JDP6_CHLRE	Plastid ribosomal protein S13	PRPS13 CHLRE_12g493950v5 CHLREDRAFT_195627	164	NA	NA	NA	NA	translation [GO:0006412]	mitochondrion [GO:0005739]; ribosome [GO:0005840]	RNA binding [GO:0003723]; structural constituent of ribosome [GO:0003735]	NA	NA	NA	3055.EDO98007;	cre:CHLREDRAFT_195627;	5726085;	K02952;	PF00416;	NA	IPR027437;IPR001892;IPR010979;IPR019980;IPR018269;	NA
Q6UKY9	8.27342	8.22108	8.30609	8.30716	8.37422	8.13077	7.97338	8.11836	0.42668	-0.127754	NA	Q6UKY9	Q6UKY9_CHLRE	NADH:ubiquinone oxidoreductase B14 subunit (EC 1.6.5.3) (EC 1.6.99.3)	NUOB14 CHLRE_12g555250v5 CHLREDRAFT_57090	138	NA	NA	NA	NA	response to oxidative stress [GO:0006979]	mitochondrial respiratory chain complex I [GO:0005747]	NADH dehydrogenase (ubiquinone) activity [GO:0008137]	NA	NA	NA	3055.EDP02978;	cre:CHLREDRAFT_57090;	5719732;	K03950;	NA	NA	IPR016488;	NA
A8HMC0	11.6396	11.7701	11.7076	11.7738	11.7654	11.7781	11.8192	11.7408	0.427034	0.0531221	NA	A8HMC0	A8HMC0_CHLRE	Calreticulin 2, calcium-binding protein	CRT2 CHLRE_01g038400v5 CHLREDRAFT_78954	420	NA	BINDING 110 110 Carbohydrate. {ECO:0000256|PIRSR:PIRSR002356-1}.; BINDING 112 112 Carbohydrate. {ECO:0000256|PIRSR:PIRSR002356-1}.; BINDING 131 131 Carbohydrate. {ECO:0000256|PIRSR:PIRSR002356-1}.; BINDING 138 138 Carbohydrate. {ECO:0000256|PIRSR:PIRSR002356-1}.; BINDING 321 321 Carbohydrate. {ECO:0000256|PIRSR:PIRSR002356-1}.	NA	METAL 64 64 Calcium; via carbonyl oxygen. {ECO:0000256|PIRSR:PIRSR002356-2}.; METAL 332 332 Calcium. {ECO:0000256|PIRSR:PIRSR002356-2}.	protein folding [GO:0006457]	endoplasmic reticulum [GO:0005783]	calcium ion binding [GO:0005509]; unfolded protein binding [GO:0051082]	SUBCELLULAR LOCATION: Endoplasmic reticulum {ECO:0000256|SAAS:SAAS00583789}.	NA	NA	3055.EDP09399;	cre:CHLREDRAFT_78954;	5715514;	K08057;	PF00262;	NA	IPR001580;IPR018124;IPR009169;IPR009033;IPR013320;	NA
A0A2K3CS95	9.32477	9.31529	9.15588	9.32397	9.21712	9.29365	9.12178	9.1518	0.427172	-0.0838901	NA	A0A2K3CS95	A0A2K3CS95_CHLRE	Uncharacterized protein	CHLRE_16g696000v5	1493	NA	NA	NA	NA	NA	NA	uridylyltransferase activity [GO:0070569]	NA	NA	NA	NA	NA	NA	NA	PF01704;	NA	IPR029044;IPR039741;IPR002618;	NA
A0A2K3CZA0	8.71314	8.5808	8.62806	8.5543	8.6795	8.63818	8.676	8.70668	0.427172	0.0560141	NA	A0A2K3CZA0	A0A2K3CZA0_CHLRE	Coatomer subunit alpha	CHLRE_13g565850v5	1245	NA	NA	NA	NA	intracellular protein transport [GO:0006886]; vesicle-mediated transport [GO:0016192]	COPI vesicle coat [GO:0030126]; Golgi membrane [GO:0000139]	structural molecule activity [GO:0005198]	SUBCELLULAR LOCATION: Cytoplasm {ECO:0000256|PIRNR:PIRNR003354}. Golgi apparatus membrane {ECO:0000256|PIRNR:PIRNR003354}; Peripheral membrane protein {ECO:0000256|PIRNR:PIRNR003354}.	NA	NA	NA	NA	NA	NA	PF04053;PF06957;PF00400;	NA	IPR016391;IPR010714;IPR006692;IPR020472;IPR011048;IPR015943;IPR001680;IPR019775;IPR017986;IPR036322;	NA
A8I8Z4	11.5303	11.5975	11.5616	11.6787	11.6537	11.6672	11.5966	11.6646	0.42732	0.0535312	NA	A8I8Z4	A8I8Z4_CHLRE	Ribosomal protein	PRPL1 CHLRE_02g088900v5 CHLREDRAFT_126226	297	NA	NA	NA	NA	maturation of LSU-rRNA [GO:0000470]; translation [GO:0006412]	chloroplast envelope [GO:0009941]; chloroplast stroma [GO:0009570]; chloroplast thylakoid membrane [GO:0009535]; cytosolic large ribosomal subunit [GO:0022625]; nucleus [GO:0005634]	RNA binding [GO:0003723]; structural constituent of ribosome [GO:0003735]	NA	NA	NA	3055.EDP06736;	cre:CHLREDRAFT_126226;	5727445;	K02863;	PF00687;	NA	IPR005878;IPR023674;IPR028364;IPR016095;IPR023673;	NA
A0A2K3DNZ6	7.17867	7.29093	7.28923	6.92019	6.40537	7.23322	7.06845	6.77451	0.42732	-0.299368	NA	A0A2K3DNZ6	A0A2K3DNZ6_CHLRE	Uncharacterized protein	CHLRE_06g278142v5	524	NA	NA	NA	NA	peptidyl-L-beta-methylthioaspartic acid biosynthetic process from peptidyl-aspartic acid [GO:0018339]; tRNA modification [GO:0006400]	cytoplasm [GO:0005737]	4 iron, 4 sulfur cluster binding [GO:0051539]; transferase activity [GO:0016740]	NA	NA	NA	NA	NA	NA	NA	PF04055;PF00919;	NA	IPR006638;IPR005839;IPR020612;IPR013848;IPR038135;IPR005840;IPR007197;IPR023404;	NA
A0A2K3CRX7	10.2087	10.1624	10.1224	10.285	10.2323	10.2289	10.2542	10.2831	0.42732	0.0550381	NA	A0A2K3CRX7	A0A2K3CRX7_CHLRE	Uncharacterized protein	CHLRE_17g743897v5	387	NA	NA	NA	NA	cell redox homeostasis [GO:0045454]	cell [GO:0005623]	peroxiredoxin activity [GO:0051920]	NA	NA	NA	NA	NA	NA	NA	PF10417;PF00578;PF00085;	NA	IPR000866;IPR019479;IPR036249;IPR013766;	NA
A0A2K3DLH8	8.26947	8.39722	8.19275	8.44679	8.07371	8.26491	8.33411	8.14278	0.42732	-0.122679	NA	A0A2K3DLH8	A0A2K3DLH8_CHLRE	Uncharacterized protein	CHLRE_07g353550v5	190	NA	NA	NA	NA	NA	NA	translation initiation factor activity [GO:0003743]	NA	NA	NA	NA	NA	NA	NA	PF01253;	NA	IPR001950;IPR005872;IPR036877;	NA
A8IVM9	11.5892	11.5314	11.438	11.3553	11.2983	11.4233	11.4737	11.3293	0.4277	-0.0973431	NA	A8IVM9	A8IVM9_CHLRE	Glycine cleavage system P protein (EC 1.4.4.2)	GCSP CHLRE_12g534800v5 CHLREDRAFT_136984	1039	NA	NA	CATALYTIC ACTIVITY: ; Reaction=glycine + H(+) + N(6)-lipoyl-L-lysyl-[glycine-cleavage complex H protein] = (R)-N(6)-(S(8)-aminomethyldihydrolipoyl)-L-lysyl-[glycine-cleavage complex H protein] + CO2; Xref=Rhea:RHEA:24304, Rhea:RHEA-COMP:10494, Rhea:RHEA-COMP:10495, ChEBI:CHEBI:15378, ChEBI:CHEBI:16526, ChEBI:CHEBI:57305, ChEBI:CHEBI:83099, ChEBI:CHEBI:83143; EC=1.4.4.2; Evidence={ECO:0000256|Rule…	NA	glycine decarboxylation via glycine cleavage system [GO:0019464]	apoplast [GO:0048046]; chloroplast envelope [GO:0009941]; glycine cleavage complex [GO:0005960]; mitochondrion [GO:0005739]	glycine binding [GO:0016594]; glycine dehydrogenase (decarboxylating) activity [GO:0004375]; pyridoxal phosphate binding [GO:0030170]	SUBCELLULAR LOCATION: Mitochondrion {ECO:0000256|RuleBase:RU364056}.	NA	NA	3055.EDP03562;	cre:CHLREDRAFT_136984;	5718509;	K00281;	PF02347;	NA	IPR003437;IPR020581;IPR015424;IPR015422;IPR015421;	NA
A0A2K3CZB0	10.3225	10.349	10.2657	10.3819	10.2924	10.2951	10.3182	10.1812	0.430039	-0.0580381	NA	A0A2K3CZB0	A0A2K3CZB0_CHLRE	Uncharacterized protein	CHLRE_13g566650v5	686	NA	NA	NA	NA	NA	NA	catalytic activity [GO:0003824]	NA	NA	NA	NA	NA	NA	NA	PF00501;	NA	IPR020845;IPR000873;	NA
A8JC40	11.4593	11.386	11.3535	11.4011	11.0225	11.408	11.4382	11.0793	0.430039	-0.16295	NA	A8JC40	A8JC40_CHLRE	Centrin	VFL2 CHLRE_11g468450v5 CHLREDRAFT_159554	169	NA	NA	NA	NA	calcium-mediated signaling [GO:0019722]	centrosome [GO:0005813]; nucleus [GO:0005634]	calcium ion binding [GO:0005509]; G-protein beta/gamma-subunit complex binding [GO:0031683]; heterotrimeric G-protein binding [GO:0032795]; microtubule binding [GO:0008017]	NA	NA	NA	3055.EDO98562;	cre:CHLREDRAFT_159554;	5725094;	K16465;	PF13499;	NA	IPR011992;IPR018247;IPR002048;	NA
A8II42	9.86889	9.71382	9.53817	9.62755	9.68765	9.48136	9.53154	9.55828	0.430039	-0.122395	NA	A8II42	A8II42_CHLRE	T-complex protein 1 subunit gamma	CCT3 CHLRE_10g443250v5 CHLREDRAFT_127904	555	NA	NA	NA	NA	protein folding [GO:0006457]	chaperonin-containing T-complex [GO:0005832]	ATP binding [GO:0005524]; unfolded protein binding [GO:0051082]	SUBCELLULAR LOCATION: Cytoplasm {ECO:0000256|SAAS:SAAS00901396}.	NA	NA	3055.EDP05596;	cre:CHLREDRAFT_127904;	5716089;	K09495;	PF00118;	NA	IPR012719;IPR017998;IPR002194;IPR002423;IPR027409;IPR027413;IPR027410;	NA
A8J0A0	9.50431	9.5751	9.56363	9.43263	9.43665	9.37892	9.56342	9.37291	0.430039	-0.0809422	NA	A8J0A0	A8J0A0_CHLRE	Predicted protein	CHLRE_09g394065v5 CHLREDRAFT_191409	164	NA	NA	NA	NA	cortical microtubule organization [GO:0043622]	cortical microtubule, transverse to long axis [GO:0010005]	NA	NA	NA	NA	3055.EDP02260;	cre:CHLREDRAFT_191409;	5720284;	K18635;	NA	NA	IPR003034;IPR039613;	NA
A0A2K3E3Z3	7.8565	7.86087	7.89397	7.82618	7.65196	7.81845	7.89388	7.76235	0.430039	-0.07772	NA	A0A2K3E3Z3	A0A2K3E3Z3_CHLRE	Uncharacterized protein	CHLRE_02g143650v5	656	NA	NA	NA	NA	NA	NA	NA	NA	NA	NA	NA	NA	NA	NA	NA	NA	NA	NA
Q9ZSJ4	14.5299	14.573	14.4491	14.5426	14.3536	14.4967	14.5491	14.3797	0.430039	-0.0788768	NA	Q9ZSJ4	Q9ZSJ4_CHLRE	Chlorophyll a-b binding protein, chloroplastic	Lhcb3 LHCBM5 CHLRE_03g156900v5 CHLREDRAFT_184775	268	NA	NA	NA	NA	photosynthesis, light harvesting in photosystem I [GO:0009768]; protein-chromophore linkage [GO:0018298]; response to light stimulus [GO:0009416]	chloroplast envelope [GO:0009941]; chloroplast thylakoid membrane [GO:0009535]; integral component of membrane [GO:0016021]; photosystem I [GO:0009522]; photosystem II [GO:0009523]; plastoglobule [GO:0010287]	chlorophyll binding [GO:0016168]	SUBCELLULAR LOCATION: Plastid, chloroplast thylakoid membrane {ECO:0000256|RuleBase:RU363080, ECO:0000256|SAAS:SAAS00625777}.	NA	NA	3055.EDP00188;	cre:CHLREDRAFT_184775;	5723050;	K08912;	PF00504;	NA	IPR001344;IPR022796;IPR023329;	NA
A0A2K3E2W7	7.16137	6.85433	7.23461	7.2954	7.09872	7.48796	7.50329	7.26518	0.430039	0.202364	NA	A0A2K3E2W7	A0A2K3E2W7_CHLRE	Inositol-1-monophosphatase (EC 3.1.3.25)	CHLRE_02g109600v5	328	NA	NA	CATALYTIC ACTIVITY: ; Reaction=a myo-inositol phosphate + H2O = myo-inositol + phosphate; Xref=Rhea:RHEA:24056, ChEBI:CHEBI:15377, ChEBI:CHEBI:17268, ChEBI:CHEBI:43474, ChEBI:CHEBI:84139; EC=3.1.3.25; Evidence={ECO:0000256|RuleBase:RU364068};	NA	inositol biosynthetic process [GO:0006021]; inositol phosphate dephosphorylation [GO:0046855]; phosphatidylinositol phosphorylation [GO:0046854]	NA	inositol monophosphate 1-phosphatase activity [GO:0008934]; inositol monophosphate 3-phosphatase activity [GO:0052832]; inositol monophosphate 4-phosphatase activity [GO:0052833]; metal ion binding [GO:0046872]	NA	NA	NA	NA	NA	NA	NA	PF00459;	PATHWAY: Polyol metabolism; myo-inositol biosynthesis; myo-inositol from D-glucose 6-phosphate: step 2/2. {ECO:0000256|RuleBase:RU364068}.	IPR033942;IPR020583;IPR000760;IPR020550;	NA
A0A2K3D2I5	8.61428	8.56612	8.40399	8.58673	8.48378	8.48883	8.50135	8.34712	0.430081	-0.0875064	NA	A0A2K3D2I5	A0A2K3D2I5_CHLRE	Uncharacterized protein	CHLRE_12g511850v5	492	NA	NA	NA	NA	NA	NA	ATP binding [GO:0005524]; protein serine/threonine kinase activity [GO:0004674]	NA	NA	NA	NA	NA	NA	NA	PF00069;	NA	IPR011009;IPR000719;IPR017441;IPR008271;IPR039192;	NA
A8J3D3	9.09281	9.10047	9.02637	9.04883	8.91092	9.01698	9.08924	9.01248	0.43041	-0.0597168	NA	A8J3D3	A8J3D3_CHLRE	Histidinol phosphate aminotransferase	HIS5 CHLRE_16g672385v5 CHLREDRAFT_103841	373	NA	NA	NA	NA	histidine biosynthetic process [GO:0000105]	NA	histidinol-phosphate transaminase activity [GO:0004400]; pyridoxal phosphate binding [GO:0030170]	NA	NA	NA	3055.EDP01242;	cre:CHLREDRAFT_103841;	5721384;	K00817;	PF00155;	NA	IPR004839;IPR005861;IPR015424;IPR015422;IPR015421;	NA
A8I6R4	10.3283	10.1757	10.0965	10.2826	10.4123	10.2503	10.3206	10.2716	0.431907	0.092911	NA	A8I6R4	A8I6R4_CHLRE	Phosphoribosylformylglycinamidine cyclo-ligase	CHLRE_07g318750v5 CHLREDRAFT_54374	373	NA	NA	NA	NA	'de novo' IMP biosynthetic process [GO:0006189]; adenine biosynthetic process [GO:0046084]; purine nucleotide biosynthetic process [GO:0006164]	chloroplast stroma [GO:0009570]; cytosol [GO:0005829]; mitochondrion [GO:0005739]	ATP binding [GO:0005524]; copper ion binding [GO:0005507]; phosphoribosylamine-glycine ligase activity [GO:0004637]; phosphoribosylformylglycinamidine cyclo-ligase activity [GO:0004641]	NA	NA	NA	3055.EDP07083;	cre:CHLREDRAFT_54374;	5726378;	K01933;	PF00586;PF02769;	NA	IPR010918;IPR036676;IPR016188;IPR036921;IPR004733;	NA
A8IT25	9.87834	9.69992	9.70173	9.68409	9.72803	9.43842	9.74021	9.5556	0.431907	-0.125456	NA	A8IT25	A8IT25_CHLRE	Cytoplasmic DExD/H-box RNA helicase	DEH1 CHLRE_04g223850v5 CHLREDRAFT_56005	405	NA	NA	NA	NA	viral process [GO:0016032]	NA	ATP binding [GO:0005524]; helicase activity [GO:0004386]; mRNA binding [GO:0003729]	NA	NA	NA	3055.EDP04152;	cre:CHLREDRAFT_56005;	5717886;	K12614;	PF00270;PF00271;	NA	IPR011545;IPR014001;IPR001650;IPR027417;IPR000629;IPR014014;	NA
A8IIP7	8.06382	7.94973	7.96551	8.07263	7.75899	8.16433	7.75571	7.74195	0.431907	-0.15768	NA	A8IIP7	A8IIP7_CHLRE	26S proteasome regulatory subunit	RPT5 CHLRE_10g439150v5 CHLREDRAFT_188404	428	NA	NA	NA	NA	positive regulation of RNA polymerase II transcriptional preinitiation complex assembly [GO:0045899]; protein catabolic process [GO:0030163]	cytoplasm [GO:0005737]; proteasome regulatory particle, base subcomplex [GO:0008540]	ATP binding [GO:0005524]; proteasome-activating ATPase activity [GO:0036402]	NA	NA	NA	3055.EDP05634;	cre:CHLREDRAFT_188404;	5716081;	K03065;	PF00004;PF16450;	NA	IPR005937;IPR003593;IPR003959;IPR003960;IPR027417;IPR032501;IPR035254;	NA
A8IKQ0	12.3208	12.3667	12.322	12.431	12.3081	12.3595	12.2008	12.3224	0.431907	-0.0624294	NA	A8IKQ0	A8IKQ0_CHLRE	Fructose-1,6-bisphosphatase (EC 3.1.3.11)	FBP1 CHLRE_12g510650v5 CHLREDRAFT_24084	415	NA	NA	NA	NA	fructose 1,6-bisphosphate metabolic process [GO:0030388]; fructose 6-phosphate metabolic process [GO:0006002]; fructose metabolic process [GO:0006000]; gluconeogenesis [GO:0006094]; photosynthetic electron transport in photosystem I [GO:0009773]; response to cold [GO:0009409]; response to cytokinin [GO:0009735]; sucrose biosynthetic process [GO:0005986]	apoplast [GO:0048046]; chloroplast stroma [GO:0009570]; cytoplasm [GO:0005737]; cytosol [GO:0005829]; stromule [GO:0010319]	fructose 1,6-bisphosphate 1-phosphatase activity [GO:0042132]	NA	NA	NA	3055.EDP05318;	cre:CHLREDRAFT_24084;	5716571;	K03841;	PF00316;	NA	IPR000146;IPR033391;IPR028343;IPR020548;	NA
A0A2K3DVH9	7.93473	7.91766	7.85263	7.74275	7.94875	7.80322	8.04384	8.16147	0.431907	0.12738	NA	A0A2K3DVH9	A0A2K3DVH9_CHLRE	Uncharacterized protein	CHLRE_03g146527v5	664	NA	NA	NA	NA	proline biosynthetic process [GO:0006561]	NA	glutamate-5-semialdehyde dehydrogenase activity [GO:0004350]	NA	NA	NA	NA	NA	NA	NA	PF00171;	NA	IPR016161;IPR016163;IPR016162;IPR015590;IPR020593;IPR000965;	NA
D5LAU0	8.27005	8.15837	7.99411	8.20449	8.09365	8.05806	7.89572	8.12589	0.432969	-0.113427	NA	D5LAU0	D5LAU0_CHLRE	SPS1p	SPS1p CHLRE_06g251500v5	314	ACT_SITE 161 161 Proton acceptor. {ECO:0000256|PROSITE-ProRule:PRU00354}.	NA	NA	NA	auxin polar transport [GO:0009926]; polyamine biosynthetic process [GO:0006596]; xylem vessel member cell differentiation [GO:0048759]	NA	spermine synthase activity [GO:0016768]; thermospermine synthase activity [GO:0010487]	NA	NA	NA	NA	NA	NA	NA	PF17284;	NA	IPR030374;IPR029063;IPR001045;IPR035246;IPR037163;	NA
A0A2K3E673	9.57928	9.47513	9.46605	9.46204	9.26499	9.44451	9.55443	9.29456	0.435081	-0.106003	NA	A0A2K3E673	A0A2K3E673_CHLRE	Uncharacterized protein	CHLRE_01g023350v5	669	NA	NA	NA	NA	NA	NA	metal ion binding [GO:0046872]; metalloendopeptidase activity [GO:0004222]	NA	NA	NA	NA	NA	NA	NA	PF01432;	NA	IPR001567;	NA
A8J7J2	9.49853	9.70303	9.62684	9.57096	9.52512	9.6368	9.45845	9.34537	0.435081	-0.108405	NA	A8J7J2	A8J7J2_CHLRE	T-complex protein 1 subunit epsilon (TCP-1-epsilon) (CCT-epsilon)	CCT5 CHLRE_03g156750v5 CHLREDRAFT_131113	536	NA	NA	NA	NA	protein folding [GO:0006457]	chaperonin-containing T-complex [GO:0005832]; plasma membrane [GO:0005886]; plasmodesma [GO:0009506]	ATP binding [GO:0005524]; unfolded protein binding [GO:0051082]	SUBCELLULAR LOCATION: Cytoplasm {ECO:0000256|RuleBase:RU365043, ECO:0000256|SAAS:SAAS00901396}.	NA	NA	3055.EDP00190;	cre:CHLREDRAFT_131113;	5723052;	K09497;	PF00118;	NA	IPR012718;IPR017998;IPR002194;IPR002423;IPR027409;IPR027413;IPR027410;	NA
A0A2K3DYD4	7.26247	6.73934	6.86037	6.87962	6.85437	6.51159	6.7203	6.85133	0.435176	-0.201054	NA	A0A2K3DYD4	A0A2K3DYD4_CHLRE	Uncharacterized protein	CHLRE_03g190281v5	194	NA	NA	NA	NA	NA	NA	NA	NA	NA	NA	NA	NA	NA	NA	NA	NA	NA	NA
A0A2K3D4E7	10.2982	10.1722	10.0927	10.3119	10.273	10.0769	9.9747	10.0797	0.435176	-0.117645	NA	A0A2K3D4E7	A0A2K3D4E7_CHLRE	Uncharacterized protein	CHLRE_12g525200v5	503	NA	NA	NA	NA	NA	NA	NA	NA	NA	NA	NA	NA	NA	NA	PF01798;PF08156;	NA	IPR029012;IPR012974;IPR002687;IPR036070;IPR012976;	NA
A0A2K3DK07	8.42688	8.42741	8.39862	8.15598	8.38307	8.3861	8.58203	8.54124	0.435176	0.120886	NA	A0A2K3DK07	A0A2K3DK07_CHLRE	Uncharacterized protein	CHLRE_07g333150v5	252	NA	NA	NA	NA	NA	NA	NA	NA	NA	NA	NA	NA	NA	NA	NA	NA	NA	NA
A8IE32	9.4855	9.536	9.35775	9.38432	9.50587	9.53799	9.43789	9.57942	0.435176	0.0744034	NA	A8IE32	A8IE32_CHLRE	75 kDa chloroplast membrane translocon	TOC75 CHLRE_03g175200v5 CHLREDRAFT_195512	798	NA	NA	NA	NA	NA	outer membrane [GO:0019867]	NA	NA	NA	NA	3055.EDP05963;	cre:CHLREDRAFT_195512;	5728869;	NA	PF01103;	NA	IPR000184;IPR039910;	NA
A0A2K3D123	6.61651	6.44825	6.48589	6.82582	6.59033	6.94187	7.03931	6.62079	0.436641	0.203959	NA	A0A2K3D123	A0A2K3D123_CHLRE	Uncharacterized protein	CHLRE_13g590650v5	553	NA	NA	NA	NA	NA	NA	NA	NA	NA	NA	NA	NA	NA	NA	PF07223;	NA	IPR010820;	NA
A0A2K3DT03	8.48158	8.44282	8.29651	8.5409	8.37037	8.3733	8.20624	8.41268	0.436641	-0.099805	NA	A0A2K3DT03	A0A2K3DT03_CHLRE	Uncharacterized protein	CHLRE_05g238650v5	558	NA	NA	NA	NA	NA	NA	NA	NA	NA	NA	NA	NA	NA	NA	PF12499;	NA	IPR024616;	NA
A8J906	10.9477	10.8386	10.8572	10.9468	10.9232	10.9436	10.9475	10.9456	0.436981	0.0423883	NA	A8J906	A8J906_CHLRE	Predicted protein	CHLRE_06g278195v5 CHLREDRAFT_192969	130	NA	NA	NA	NA	NA	chloroplast inner membrane [GO:0009706]; chloroplast thylakoid membrane [GO:0009535]; integral component of membrane [GO:0016021]; mitochondrion [GO:0005739]	NA	NA	NA	NA	NA	cre:CHLREDRAFT_192969;	5723637;	NA	NA	NA	IPR040377;	NA
A8J0E4	15.7513	15.6294	15.7734	15.6946	15.8184	15.7192	15.7349	15.8131	0.43706	0.0592194	NA	A8J0E4	A8J0E4_CHLRE	Oxygen-evolving enhancer protein 1 of photosystem II	PSBO CHLRE_09g396213v5 CHLREDRAFT_130316	291	NA	NA	NA	NA	photosystem II assembly [GO:0010207]; photosystem II stabilization [GO:0042549]	photosystem II oxygen evolving complex [GO:0009654]	oxygen evolving activity [GO:0010242]	NA	NA	NA	3055.EDP02283;	cre:CHLREDRAFT_130316;	5720328;	K02716;	PF01716;	NA	IPR011250;IPR002628;	NA
A8HPI1	9.41056	9.09598	9.1845	9.03713	8.99377	9.07994	9.04237	9.11786	0.43706	-0.123555	NA	A8HPI1	A8HPI1_CHLRE	Acetylglutamate kinase-like protein	AGK1 CHLRE_01g015000v5 CHLREDRAFT_78991	340	NA	NA	NA	NA	arginine biosynthetic process [GO:0006526]	chloroplast thylakoid [GO:0009534]	acetylglutamate kinase activity [GO:0003991]; arginine binding [GO:0034618]	NA	NA	NA	3055.EDP09199;	cre:CHLREDRAFT_78991;	5715097;	K00930;	PF00696;	NA	IPR036393;IPR004662;IPR037528;IPR001048;IPR001057;	NA
A8HY43	12.211	12.3113	12.291	12.3416	12.3178	12.3581	12.3025	12.3552	0.43706	0.0446665	NA	A8HY43	A8HY43_CHLRE	Thylakoid lumenal protein	TEF14 CHLRE_06g256250v5 CHLREDRAFT_182361	196	NA	NA	NA	NA	photosystem II repair [GO:0010206]	NA	NA	NA	NA	NA	3055.EDP08601;	cre:CHLREDRAFT_182361;	5722119;	NA	NA	NA	IPR038862;	NA
A0A2K3D2W6	8.5941	8.5257	8.46641	8.84567	8.74829	8.80206	8.62448	8.78778	0.437476	0.132682	NA	A0A2K3D2W6	A0A2K3D2W6_CHLRE	Uncharacterized protein	CHLRE_12g507150v5	306	NA	NA	NA	NA	NA	NA	NA	NA	NA	NA	NA	NA	NA	NA	NA	NA	NA	NA
A0A2K3DCR6	8.58102	8.42437	8.37245	8.23582	8.47734	8.01549	8.15712	8.2752	0.441662	-0.172131	NA	A0A2K3DCR6	A0A2K3DCR6_CHLRE	Uncharacterized protein	CHLRE_09g401900v5	1276	NA	NA	NA	NA	NA	NA	NA	NA	NA	NA	NA	NA	NA	NA	NA	NA	NA	NA
A8HXL8	13.458	13.3128	13.117	13.3497	13.2922	13.1975	13.1342	13.1645	0.441662	-0.112279	NA	A8HXL8	A8HXL8_CHLRE	Chloroplast ATP synthase gamma chain	ATPC atpG CHLRE_06g259900v5 CHLREDRAFT_134235	358	NA	NA	NA	NA	ATP biosynthetic process [GO:0006754]; ATP synthesis coupled proton transport [GO:0015986]	chloroplast thylakoid membrane [GO:0009535]; mitochondrial proton-transporting ATP synthase complex, catalytic core F(1) [GO:0000275]	proton-transporting ATP synthase activity, rotational mechanism [GO:0046933]	NA	NA	NA	3055.EDP08312;	cre:CHLREDRAFT_134235;	5722055;	K02115;	PF00231;	NA	IPR035968;IPR000131;IPR023632;	NA
A8JGY0	7.46392	7.04529	6.52476	7.0713	6.76073	6.65355	6.82501	6.75237	0.441662	-0.278402	NA	A8JGY0	A8JGY0_CHLRE	Predicted protein	CHLRE_12g557800v5 CHLREDRAFT_185980	125	NA	NA	NA	NA	DNA repair [GO:0006281]; programmed cell death [GO:0012501]	cytosol [GO:0005829]; nucleus [GO:0005634]	damaged DNA binding [GO:0003684]	NA	NA	NA	3055.EDO96870;	cre:CHLREDRAFT_185980;	5728375;	K06875;	PF01984;	NA	IPR002836;IPR036883;	NA
A8J9S9	8.84296	8.72968	8.88561	8.82738	8.89015	8.6298	8.73618	8.63813	0.442179	-0.0978432	NA	A8J9S9	A8J9S9_CHLRE	UDP-glucose 4-epimerase	SNE6 CHLRE_04g214502v5 CHLREDRAFT_139260	349	NA	NA	NA	NA	galactose catabolic process [GO:0019388]; galactose catabolic process via UDP-galactose [GO:0033499]	cytosol [GO:0005829]	UDP-glucose 4-epimerase activity [GO:0003978]	NA	NA	NA	3055.EDO99388;	cre:CHLREDRAFT_139260;	5724233;	K01784;	PF16363;	NA	IPR016040;IPR036291;IPR005886;	NA
A0A2K3CSJ6	10.1297	10.3654	10.282	9.98548	9.8196	10.0096	10.1974	10.0816	0.442657	-0.163601	NA	A0A2K3CSJ6	A0A2K3CSJ6_CHLRE	Uncharacterized protein	CHLRE_16g691000v5	216	NA	NA	NA	NA	NA	chloroplast stroma [GO:0009570]	translation elongation factor activity [GO:0003746]	NA	NA	NA	NA	NA	NA	NA	PF01132;PF08207;PF09285;	NA	IPR015365;IPR012340;IPR014722;IPR020599;IPR013185;IPR001059;IPR013852;IPR011768;IPR008991;	NA
A8J9Q1	8.09181	8.2701	8.3094	8.18426	8.1264	8.14037	8.02076	8.21356	0.442657	-0.0886188	NA	A8J9Q1	A8J9Q1_CHLRE	Importin subunit alpha	IPA1 CHLRE_04g215850v5 CHLREDRAFT_139246	555	NA	NA	NA	NA	NLS-bearing protein import into nucleus [GO:0006607]	cytosol [GO:0005829]; nuclear pore [GO:0005643]; nucleoplasm [GO:0005654]	nuclear import signal receptor activity [GO:0061608]; nuclear localization sequence binding [GO:0008139]; protein transporter activity [GO:0008565]	NA	NA	NA	3055.EDO99338;	cre:CHLREDRAFT_139246;	5724266;	NA	PF00514;PF16186;PF01749;	NA	IPR011989;IPR016024;IPR032413;IPR000225;IPR002652;IPR036975;IPR024931;	NA
A0A2K3CMT5	11.4449	11.4341	11.3388	11.3558	11.4233	11.347	11.2542	11.2912	0.442657	-0.0644809	NA	A0A2K3CMT5	A0A2K3CMT5_CHLRE	Uncharacterized protein (Fragment)	CHLRE_43g760497v5	271	NA	NA	NA	NA	protein metabolic process [GO:0019538]	NA	NA	NA	NA	NA	NA	NA	NA	NA	PF02861;	NA	IPR004176;IPR036628;	NA
Q8GUQ9	10.4481	10.2181	10.2382	10.1491	10.0588	10.2344	10.1752	10.1675	0.445564	-0.104366	NA	Q8GUQ9	Q8GUQ9_CHLRE	60S ribosomal protein L38 (Ribosomal protein L38)	RPL38 CHLRE_07g325746v5 CHLREDRAFT_194928	69	NA	NA	NA	NA	translation [GO:0006412]	cytosolic large ribosomal subunit [GO:0022625]	structural constituent of ribosome [GO:0003735]	NA	NA	NA	3055.EDO96835;	cre:CHLREDRAFT_194928;	5728418;	K02923;	PF01781;	NA	IPR002675;IPR038464;	NA
A8J7H8	11.312	11.2292	11.2087	11.2469	11.2838	11.1705	11.1918	11.1226	0.445564	-0.0570552	NA	A8J7H8	A8J7H8_CHLRE	Cytochrome c oxidase 11 kD subunit	COX5C CHLRE_03g157700v5 CHLREDRAFT_205709	96	NA	NA	NA	NA	NA	integral component of membrane [GO:0016021]	NA	NA	NA	NA	3055.EDP00106;	cre:CHLREDRAFT_205709;	5723038;	NA	NA	NA	NA	NA
A0A2K3DIA9	4.71633	5.02987	5.3648	4.921	4.55305	4.28525	5.37794	3.36317	0.445754	-0.613148	NA	A0A2K3DIA9	A0A2K3DIA9_CHLRE	Uncharacterized protein	CHLRE_08g384900v5	300	NA	NA	NA	NA	NA	NA	ATP binding [GO:0005524]; protein serine/threonine kinase activity [GO:0004674]	NA	NA	NA	NA	NA	NA	NA	PF07714;	NA	IPR011009;IPR000719;IPR017441;IPR001245;IPR008271;	NA
A8JB36	8.35964	7.8634	8.15596	7.91644	7.87578	7.88671	7.88835	7.9862	0.445754	-0.164598	NA	A8JB36	A8JB36_CHLRE	Predicted protein	CHLRE_16g668600v5 CHLREDRAFT_193626	322	NA	NA	NA	NA	NA	chloroplast [GO:0009507]; integral component of membrane [GO:0016021]	NA	NA	NA	NA	NA	cre:CHLREDRAFT_193626;	5724776;	NA	NA	NA	NA	NA
A8IGU4	8.69271	8.40375	8.61933	8.74567	8.76181	8.65697	8.66523	8.92335	0.445754	0.136477	NA	A8IGU4	A8IGU4_CHLRE	Predicted protein	CHLRE_07g332450v5 CHLREDRAFT_188464	357	NA	NA	NA	NA	thiamine biosynthetic process [GO:0009228]	NA	NA	NA	NA	NA	3055.EDP05682;	cre:CHLREDRAFT_188464;	5715932;	NA	PF09084;	NA	IPR027939;IPR015168;	NA
A8IVK0	7.06287	6.83072	7.1529	6.5238	7.02833	7.34205	6.98968	7.11228	0.445754	0.225516	NA	A8IVK0	A8IVK0_CHLRE	ARF-like small GTPase	ARL1 CHLRE_12g535900v5 CHLREDRAFT_190294	181	NA	NA	NA	NA	intracellular protein transport [GO:0006886]; response to cadmium ion [GO:0046686]; vesicle-mediated transport [GO:0016192]	cytoplasm [GO:0005737]; Golgi apparatus [GO:0005794]; Golgi stack [GO:0005795]; plasma membrane [GO:0005886]	GTP binding [GO:0005525]	NA	NA	NA	3055.EDP03455;	cre:CHLREDRAFT_190294;	5718492;	K07942;	PF00025;	NA	IPR027417;IPR005225;IPR006689;	NA
A0A0B5KTL4	8.00592	8.00104	8.09226	8.33332	8.15119	8.14581	8.34579	8.3185	0.445754	0.132188	NA	A0A0B5KTL4	A0A0B5KTL4_CHLRE	Glycerol-3-phosphate dehydrogenase [NAD(+)] (EC 1.1.1.8)	CHLRE_01g053000v5	723	NA	NA	CATALYTIC ACTIVITY: ; Reaction=NAD(+) + sn-glycerol 3-phosphate = dihydroxyacetone phosphate + H(+) + NADH; Xref=Rhea:RHEA:11092, ChEBI:CHEBI:15378, ChEBI:CHEBI:57540, ChEBI:CHEBI:57597, ChEBI:CHEBI:57642, ChEBI:CHEBI:57945; EC=1.1.1.8; Evidence={ECO:0000256|RuleBase:RU361243};	NA	carbohydrate metabolic process [GO:0005975]; glycerol-3-phosphate catabolic process [GO:0046168]; L-serine biosynthetic process [GO:0006564]	glycerol-3-phosphate dehydrogenase complex [GO:0009331]	glycerol-3-phosphate dehydrogenase [NAD+] activity [GO:0004367]; NAD binding [GO:0051287]; phosphoserine phosphatase activity [GO:0004647]; protein homodimerization activity [GO:0042803]	NA	NA	NA	NA	NA	NA	NA	PF07479;PF01210;	NA	IPR008927;IPR013328;IPR006168;IPR006109;IPR017751;IPR011128;IPR036412;IPR023214;IPR036291;IPR023190;	NA
A0A2K3DYT3	9.75295	9.77271	9.78734	9.90628	9.72804	9.95104	10.0083	9.92371	0.445754	0.0979598	NA	A0A2K3DYT3	A0A2K3DYT3_CHLRE	Uncharacterized protein	CHLRE_03g198200v5	3455	NA	NA	NA	NA	(1->3)-beta-D-glucan biosynthetic process [GO:0006075]	1,3-beta-D-glucan synthase complex [GO:0000148]; integral component of membrane [GO:0016021]	1,3-beta-D-glucan synthase activity [GO:0003843]	NA	NA	NA	NA	NA	NA	NA	PF02364;	NA	IPR026899;IPR003440;	NA
A0A2K3DU90	9.45198	9.51943	9.43771	9.51329	9.31466	9.51052	9.3919	9.44541	0.445754	-0.0649785	NA	A0A2K3DU90	A0A2K3DU90_CHLRE	Uncharacterized protein	CHLRE_04g219950v5	438	NA	NA	NA	NA	NA	NA	RNA binding [GO:0003723]	NA	NA	NA	NA	NA	NA	NA	PF00076;	NA	IPR012677;IPR035979;IPR000504;	NA
A8J768	12.7076	12.6727	12.7153	12.7867	12.7047	12.7398	12.5148	12.6109	0.445754	-0.0780104	NA	A8J768	A8J768_CHLRE	Ribosomal protein S14	RPS14 CHLRE_11g480150v5 CHLREDRAFT_24344	153	NA	NA	NA	NA	maturation of SSU-rRNA from tricistronic rRNA transcript (SSU-rRNA, 5.8S rRNA, LSU-rRNA) [GO:0000462]; ribosomal small subunit assembly [GO:0000028]; translation [GO:0006412]	cytosolic small ribosomal subunit [GO:0022627]	mRNA 5'-UTR binding [GO:0048027]; small ribosomal subunit rRNA binding [GO:0070181]; structural constituent of ribosome [GO:0003735]	NA	NA	NA	3055.EDP00328;	cre:CHLREDRAFT_24344;	5722926;	K02955;	PF00411;	NA	IPR001971;IPR018102;IPR036967;	NA
A0A2K3CSG3	5.60717	5.95046	5.77601	5.78369	5.11653	5.81252	5.75304	5.46362	0.445754	-0.242905	NA	A0A2K3CSG3	A0A2K3CSG3_CHLRE	Uncharacterized protein	CHLRE_16g693202v5	621	NA	NA	NA	NA	NA	NA	4 iron, 4 sulfur cluster binding [GO:0051539]; heme binding [GO:0020037]; sulfite reductase (ferredoxin) activity [GO:0050311]	NA	NA	NA	NA	NA	NA	NA	PF01077;PF03460;	NA	IPR005117;IPR036136;IPR006067;IPR006066;IPR011787;	NA
A0A2K3DMK6	6.58099	5.37176	6.46178	6.84722	6.43617	7.05422	6.79095	6.94094	0.445754	0.490134	NA	A0A2K3DMK6	A0A2K3DMK6_CHLRE	Uncharacterized protein	CHLRE_06g259100v5	1304	NA	NA	NA	NA	NA	NA	NA	NA	NA	NA	NA	NA	NA	NA	NA	NA	NA	NA
A8JCY4	10.5626	10.4616	10.3772	10.4699	10.4209	10.4926	10.3035	10.3359	0.445754	-0.0796017	NA	A8JCY4	A8JCY4_CHLRE	Fructose-bisphosphate aldolase (EC 4.1.2.13)	FBA1 CHLRE_01g006950v5 CHLREDRAFT_152892	391	NA	NA	CATALYTIC ACTIVITY: ; Reaction=beta-D-fructose 1,6-bisphosphate = D-glyceraldehyde 3-phosphate + dihydroxyacetone phosphate; Xref=Rhea:RHEA:14729, ChEBI:CHEBI:32966, ChEBI:CHEBI:57642, ChEBI:CHEBI:59776; EC=4.1.2.13; Evidence={ECO:0000256|RuleBase:RU003994, ECO:0000256|SAAS:SAAS01116950};	NA	glycolytic process [GO:0006096]	NA	fructose-bisphosphate aldolase activity [GO:0004332]	NA	NA	NA	3055.EDO98285;	cre:CHLREDRAFT_152892;	5725868;	K01623;	PF00274;	PATHWAY: Carbohydrate degradation; glycolysis; D-glyceraldehyde 3-phosphate and glycerone phosphate from D-glucose: step 4/4. {ECO:0000256|SAAS:SAAS00336717}.	IPR029768;IPR013785;IPR000741;	NA
A8HQS2	8.90128	9.05499	8.87111	8.91222	8.67176	8.93003	8.93067	8.79147	0.44606	-0.103918	NA	A8HQS2	A8HQS2_CHLRE	Mitochondrial inner membrane translocase	TIM9 CHLRE_01g033400v5 CHLREDRAFT_56449	103	NA	NA	NA	NA	protein import into mitochondrial inner membrane [GO:0045039]	mitochondrial intermembrane space protein transporter complex [GO:0042719]; TIM22 mitochondrial import inner membrane insertion complex [GO:0042721]	metal ion binding [GO:0046872]	NA	NA	NA	3055.EDP09353;	cre:CHLREDRAFT_56449;	5715422;	K17777;	PF02953;	NA	IPR004217;IPR035427;IPR039094;	NA
A0A2K3DR63	7.1688	6.87717	7.06363	7.31314	6.92452	6.43941	6.46531	7.32128	0.44764	-0.318054	NA	A0A2K3DR63	A0A2K3DR63_CHLRE	Uncharacterized protein	CHLRE_06g303700v5	121	NA	NA	NA	NA	NA	integral component of membrane [GO:0016021]	NA	NA	NA	NA	NA	NA	NA	NA	NA	NA	NA	NA
A0A2K3DGL4	10.4818	10.2859	10.2448	10.4754	10.3432	10.5313	10.5787	10.4804	0.44764	0.111421	NA	A0A2K3DGL4	A0A2K3DGL4_CHLRE	Uncharacterized protein	CHLRE_08g361850v5	244	NA	NA	NA	NA	NA	NA	NA	NA	NA	NA	NA	NA	NA	NA	PF05981;	NA	IPR010292;	NA
Q8GV23	10.8709	10.8183	10.7721	10.827	10.7793	10.8024	10.8188	10.743	0.44764	-0.0361714	NA	Q8GV23	Q8GV23_CHLRE	Nucleic acid binding protein (Putative nucleic acid binding protein)	Nab1 NAB1 CHLRE_06g268600v5 CHLREDRAFT_126810	247	NA	NA	NA	NA	regulation of transcription, DNA-templated [GO:0006355]	cytoplasm [GO:0005737]; nucleus [GO:0005634]; ribonucleoprotein complex [GO:1990904]	DNA binding [GO:0003677]; mRNA binding [GO:0003729]	NA	NA	NA	3055.EDP08495;	cre:CHLREDRAFT_126810;	5721889;	NA	PF00313;PF00076;	NA	IPR019844;IPR011129;IPR002059;IPR012340;IPR012677;IPR035979;IPR000504;	NA
A8HWS8	10.5019	10.6275	10.5603	10.7213	10.6158	10.7256	10.661	10.7007	0.450442	0.0730271	NA	A8HWS8	A8HWS8_CHLRE	Plastid ribosomal protein L28	PRPL28 CHLRE_06g265800v5 CHLREDRAFT_196284	195	NA	NA	NA	NA	translation [GO:0006412]	cytosolic large ribosomal subunit [GO:0022625]	structural constituent of ribosome [GO:0003735]	NA	NA	NA	3055.EDP08523;	cre:CHLREDRAFT_196284;	5721948;	K02902;	PF00830;	NA	IPR034704;IPR026569;IPR037147;IPR001383;	NA
A8ITJ3	10.522	10.4934	10.4605	10.4257	10.4071	10.4836	10.4603	10.3134	0.452993	-0.0592956	NA	A8ITJ3	A8ITJ3_CHLRE	Iron-sulfur cluster assembly protein	SUFC CHLRE_07g339700v5 CHLREDRAFT_183445	284	NA	NA	NA	NA	thylakoid membrane organization [GO:0010027]	chloroplast stroma [GO:0009570]	ATPase activity, coupled to transmembrane movement of substances [GO:0042626]; ATP binding [GO:0005524]	NA	NA	NA	3055.EDP03867;	cre:CHLREDRAFT_183445;	5717974;	K09013;	PF00005;	NA	IPR003593;IPR003439;IPR017871;IPR010230;IPR027417;	NA
A8HQ97	9.05918	9.13354	9.1393	9.14134	8.88364	9.14458	9.08953	9.0279	0.452993	-0.0819255	NA	A8HQ97	A8HQ97_CHLRE	V-type proton ATPase subunit H	ATPvH CHLRE_01g027800v5 CHLREDRAFT_129048	463	NA	NA	NA	NA	ATP hydrolysis coupled proton transport [GO:0015991]	chloroplast [GO:0009507]; Golgi apparatus [GO:0005794]; plant-type vacuole [GO:0000325]; plasma membrane [GO:0005886]; vacuolar proton-transporting V-type ATPase, V1 domain [GO:0000221]	proton-transporting ATPase activity, rotational mechanism [GO:0046961]	NA	NA	NA	3055.EDP09300;	cre:CHLREDRAFT_129048;	5715313;	K02144;	PF11698;PF03224;	NA	IPR011989;IPR016024;IPR004908;IPR011987;IPR038497;	NA
A0A2K3DW14	8.69238	8.59005	8.627	8.82034	8.66927	8.89647	8.79176	8.75183	0.454183	0.0948912	NA	A0A2K3DW14	A0A2K3DW14_CHLRE	Uncharacterized protein	CHLRE_03g156250v5	213	NA	NA	NA	NA	NA	NA	NA	NA	NA	NA	NA	NA	NA	NA	PF04366;	NA	IPR007461;	NA
A0A2K3DTA6	5.95055	5.03348	4.86416	5.43139	4.61783	5.9719	4.45634	3.51749	0.502053	-0.679006	NA	A0A2K3DTA6	A0A2K3DTA6_CHLRE	Uncharacterized protein	CHLRE_04g216600v5	396	NA	NA	NA	NA	protein catabolic process [GO:0030163]	cytoplasm [GO:0005737]	ATP binding [GO:0005524]; hydrolase activity [GO:0016787]	NA	NA	NA	NA	NA	NA	NA	PF00004;PF16450;	NA	IPR005937;IPR003593;IPR003959;IPR003960;IPR027417;IPR032501;	NA
A0A2K3DW02	6.85027	6.91563	7.00785	7.09866	6.97889	6.86012	6.82609	6.8578	0.454533	-0.0873768	NA	A0A2K3DW02	A0A2K3DW02_CHLRE	Uncharacterized protein	CHLRE_03g155750v5	629	NA	NA	NA	NA	NA	NA	NA	NA	NA	NA	NA	NA	NA	NA	PF12499;	NA	IPR001304;IPR016186;IPR016187;IPR024616;	NA
A8J4S1	15.3122	15.254	15.2579	15.3164	15.2849	15.3014	15.1419	15.1788	0.455122	-0.0583861	NA	A8J4S1	A8J4S1_CHLRE	Photosystem I reaction center subunit III	PSAF CHLRE_09g412100v5 CHLREDRAFT_130914	227	NA	NA	NA	NA	photosynthesis [GO:0015979]	chloroplast envelope [GO:0009941]; chloroplast thylakoid membrane [GO:0009535]; photosystem I reaction center [GO:0009538]; plastoglobule [GO:0010287]; thylakoid [GO:0009579]	protein domain specific binding [GO:0019904]	NA	NA	NA	3055.EDP00906;	cre:CHLREDRAFT_130914;	5722300;	K02694;	PF02507;	NA	IPR003666;IPR036577;	NA
A8JD56	9.55508	9.55749	9.33295	9.53104	9.30976	9.42696	9.50966	9.34898	0.455861	-0.0953024	NA	A8JD56	A8JD56_CHLRE	Chloroplast trigger factor	TIG1 CHLRE_01g001750v5 CHLREDRAFT_196868	548	NA	NA	NA	NA	'de novo' cotranslational protein folding [GO:0051083]; chaperone-mediated protein folding [GO:0061077]; protein transport [GO:0015031]; protein unfolding [GO:0043335]	NA	peptidyl-prolyl cis-trans isomerase activity [GO:0003755]; protein binding involved in protein folding [GO:0044183]; ribosome binding [GO:0043022]	NA	NA	NA	3055.EDO98211;	cre:CHLREDRAFT_196868;	5725919;	K03545;	PF05698;PF05697;	NA	IPR005215;IPR008880;IPR037041;IPR008881;IPR036611;IPR027304;	NA
A0A2K3CNL2	9.01113	9.18578	9.19605	9.24368	8.90689	9.14073	9.10726	9.08368	0.455861	-0.0995235	NA	A0A2K3CNL2	A0A2K3CNL2_CHLRE	Uncharacterized protein	CHLRE_17g696250v5	1773	NA	NA	NA	NA	NA	NA	RNA binding [GO:0003723]	NA	NA	NA	NA	NA	NA	NA	PF02854;	NA	IPR016024;IPR003891;IPR016021;IPR003890;	NA
A0A2K3DIV5	10.1867	10.2976	10.2805	10.3553	10.2786	10.3779	10.3838	10.3151	0.457222	0.0588285	NA	A0A2K3DIV5	A0A2K3DIV5_CHLRE	Uncharacterized protein	CHLRE_07g318450v5	92	NA	NA	NA	NA	intracellular protein transport [GO:0006886]	integral component of membrane [GO:0016021]; Sec61 translocon complex [GO:0005784]	NA	NA	NA	NA	NA	NA	NA	NA	PF03911;	NA	IPR030671;IPR016482;	NA
A0A2K3D8P8	7.59573	7.45225	7.59639	7.63313	7.32769	7.54741	7.60075	7.38939	0.457425	-0.103063	NA	A0A2K3D8P8	A0A2K3D8P8_CHLRE	Uncharacterized protein	CHLRE_11g481000v5	365	NA	NA	NA	NA	NA	NA	ATP binding [GO:0005524]; protein kinase activity [GO:0004672]	NA	NA	NA	NA	NA	NA	NA	PF00069;	NA	IPR011009;IPR000719;IPR017441;	NA
A0A2K3DWX2	9.23836	8.81634	8.69468	8.87087	8.91083	9.10366	9.32513	9.06702	0.457615	0.196597	NA	A0A2K3DWX2	A0A2K3DWX2_CHLRE	Phosphoglycolate phosphatase (EC 3.1.3.18)	CHLRE_03g168700v5	308	ACT_SITE 30 30 Nucleophile. {ECO:0000256|PIRSR:PIRSR000915-1}.; ACT_SITE 32 32 Proton donor. {ECO:0000256|PIRSR:PIRSR000915-1}.	NA	CATALYTIC ACTIVITY: ; Reaction=2-phosphoglycolate + H2O = glycolate + phosphate; Xref=Rhea:RHEA:14369, ChEBI:CHEBI:15377, ChEBI:CHEBI:29805, ChEBI:CHEBI:43474, ChEBI:CHEBI:58033; EC=3.1.3.18; Evidence={ECO:0000256|PIRNR:PIRNR000915};	NA	NA	NA	phosphoglycolate phosphatase activity [GO:0008967]	NA	NA	NA	NA	NA	NA	NA	PF13344;	NA	IPR036412;IPR006357;IPR023214;IPR006349;	NA
A8J0R4	13.7132	13.6678	13.5759	13.7509	13.6995	13.6178	13.5288	13.5786	0.457615	-0.0707908	NA	A8J0R4	A8J0R4_CHLRE	Acidic ribosomal protein P2	RPP2 CHLRE_02g143050v5 CHLREDRAFT_195600	109	NA	NA	NA	NA	translational elongation [GO:0006414]	ribosome [GO:0005840]	structural constituent of ribosome [GO:0003735]	NA	NA	NA	3055.EDP02008;	cre:CHLREDRAFT_195600;	5720458;	K02943;	NA	NA	IPR038716;IPR027534;	NA
A0A2K3D4M6	9.67569	9.805	9.83435	9.72334	9.58641	9.74316	9.71581	9.71828	0.459415	-0.068685	NA	A0A2K3D4M6	A0A2K3D4M6_CHLRE	Uncharacterized protein	CHLRE_12g528700v5	296	NA	NA	NA	NA	NA	NA	tryptophan synthase activity [GO:0004834]	NA	NA	NA	NA	NA	NA	NA	PF00290;	NA	IPR013785;IPR011060;IPR018204;IPR002028;	NA
A8ICT1	11.1461	11.1304	11.0448	10.8868	10.8822	11.0524	10.9778	10.9164	0.459415	-0.0948086	NA	A8ICT1	A8ICT1_CHLRE	Ribosomal protein L30	RPL30 CHLRE_10g420750v5 CHLREDRAFT_166012	110	NA	NA	NA	NA	translation [GO:0006412]	cytosolic large ribosomal subunit [GO:0022625]	RNA binding [GO:0003723]; structural constituent of ribosome [GO:0003735]	NA	NA	NA	3055.EDP06387;	cre:CHLREDRAFT_166012;	5728280;	K02908;	PF01248;	NA	IPR039109;IPR029064;IPR000231;IPR022991;IPR004038;	NA
Q9FE86	14.4186	14.3562	14.2732	14.1518	14.2251	14.2347	14.2215	14.2054	0.459415	-0.0783094	NA	Q9FE86	Q9FE86_CHLRE	2-cys peroxiredoxin, chloroplastic (EC 1.11.1.-) (Peroxiredoxin) (Thioredoxin peroxidase)	thioredoxin peroxidase PRX1 CHLRE_06g257601v5 CHLREDRAFT_142363	235	ACT_SITE 89 89 Cysteine sulfenic acid (-SOH) intermediate. {ECO:0000256|PIRSR:PIRSR000239-1}.	NA	NA	NA	cell redox homeostasis [GO:0045454]; hydrogen peroxide catabolic process [GO:0042744]; response to oxidative stress [GO:0006979]	chloroplast stroma [GO:0009570]	thioredoxin peroxidase activity [GO:0008379]	NA	NA	NA	3055.EDP08588;	cre:CHLREDRAFT_142363;	5722095;	K03386;	PF10417;PF00578;	NA	IPR000866;IPR024706;IPR019479;IPR036249;IPR013766;	NA
Q5NKW4	14.9639	14.9262	14.8001	14.9455	14.7618	14.9763	14.7636	14.7923	0.460705	-0.0854047	NA	Q5NKW4	Q5NKW4_CHLRE	Photosystem I reaction center subunit II, 20 kDa (Photosystem I subunit)	PsaD PSAD CHLRE_05g238332v5 CHLREDRAFT_184971	196	NA	NA	NA	NA	photosynthesis [GO:0015979]	photosystem I reaction center [GO:0009538]	NA	NA	NA	NA	3055.EDO99874;	cre:CHLREDRAFT_184971;	5723339;	K02692;	PF02531;	NA	IPR003685;IPR036579;	NA
A0A2K3DMP5	14.6115	14.5175	14.3614	14.3884	14.3836	14.352	14.4919	14.2013	0.460822	-0.112501	NA	A0A2K3DMP5	A0A2K3DMP5_CHLRE	Uncharacterized protein	CHLRE_06g261000v5	141	NA	NA	NA	NA	photosystem II oxygen evolving complex assembly [GO:0010270]; response to cytokinin [GO:0009735]	chloroplast thylakoid membrane [GO:0009535]; integral component of membrane [GO:0016021]; photosystem II oxygen evolving complex [GO:0009654]	NA	NA	NA	NA	NA	NA	NA	NA	PF04725;	NA	IPR006814;	NA
A0A2K3DLU5	9.78404	9.85373	9.73944	9.89797	9.45108	10.0102	9.64972	9.38524	0.460822	-0.19473	NA	A0A2K3DLU5	A0A2K3DLU5_CHLRE	Uncharacterized protein	CHLRE_06g249250v5	127	NA	NA	NA	NA	ribosome biogenesis [GO:0042254]	nucleolus [GO:0005730]; ribonucleoprotein complex [GO:1990904]	RNA binding [GO:0003723]	NA	NA	NA	NA	NA	NA	NA	PF01248;	NA	IPR002415;IPR029064;IPR004038;IPR018492;IPR004037;	NA
A8HW56	10.386	10.3485	10.2913	10.2866	10.3607	10.198	10.2772	10.2541	0.460822	-0.0555814	NA	A8HW56	A8HW56_CHLRE	Flagellar associated protein (EC 3.6.1.3)	CDC48 CHLRE_06g269950v5 CHLREDRAFT_134171	817	NA	NA	NA	NA	autophagosome maturation [GO:0097352]; ER-associated misfolded protein catabolic process [GO:0071712]; macroautophagy [GO:0016236]; mitotic spindle disassembly [GO:0051228]; retrograde protein transport, ER to cytosol [GO:0030970]; ubiquitin-dependent ERAD pathway [GO:0030433]	cytoplasm [GO:0005737]; cytosol [GO:0005829]; motile cilium [GO:0031514]; nucleus [GO:0005634]; VCP-NPL4-UFD1 AAA ATPase complex [GO:0034098]	ATPase activity [GO:0016887]; ATP binding [GO:0005524]; polyubiquitin modification-dependent protein binding [GO:0031593]	NA	NA	NA	3055.EDP08480;	cre:CHLREDRAFT_134171;	5721861;	K13525;	PF00004;PF02933;PF02359;PF09336;	NA	IPR003593;IPR005938;IPR009010;IPR003959;IPR003960;IPR004201;IPR029067;IPR003338;IPR027417;IPR015415;	NA
A0A2K3D591	9.70976	9.77667	9.80589	10.0306	9.80748	9.93754	9.96411	10.1287	0.461015	0.128718	NA	A0A2K3D591	A0A2K3D591_CHLRE	Uncharacterized protein	CHLRE_12g537450v5	125	NA	NA	NA	NA	NA	integral component of membrane [GO:0016021]	NA	NA	NA	NA	NA	NA	NA	NA	NA	NA	NA	NA
A0A2K3CPH2	8.54253	8.63016	8.43139	8.44106	8.54844	8.57718	8.69393	8.54099	0.461319	0.0788513	NA	A0A2K3CPH2	A0A2K3CPH2_CHLRE	Uncharacterized protein	CHLRE_17g708300v5	265	NA	NA	NA	NA	proteolysis [GO:0006508]	proteasome regulatory particle [GO:0005838]	NA	NA	NA	NA	NA	NA	NA	NA	PF10075;	NA	IPR006746;IPR033464;IPR000717;	NA
A8JHR9	13.379	13.2811	13.2144	13.3521	13.3979	13.4313	13.2823	13.3767	0.462669	0.0654244	NA	A8JHR9	A8JHR9_CHLRE	Glyceraldehyde-3-phosphate dehydrogenase (EC 1.2.1.-)	GAP1a|GAP1b CHLRE_12g485150v5 CHLREDRAFT_140618	371	ACT_SITE 184 184 Nucleophile. {ECO:0000256|PIRSR:PIRSR000149-1}.	BINDING 66 66 NAD. {ECO:0000256|PIRSR:PIRSR000149-3}.; BINDING 153 153 NAD. {ECO:0000256|PIRSR:PIRSR000149-3}.; BINDING 214 214 Glyceraldehyde 3-phosphate. {ECO:0000256|PIRSR:PIRSR000149-2}.; BINDING 266 266 Glyceraldehyde 3-phosphate. {ECO:0000256|PIRSR:PIRSR000149-2}.; BINDING 348 348 NAD. {ECO:0000256|PIRSR:PIRSR000149-3}.	NA	NA	glucose metabolic process [GO:0006006]; glycolytic process [GO:0006096]	cytosol [GO:0005829]	glyceraldehyde-3-phosphate dehydrogenase (NAD+) (phosphorylating) activity [GO:0004365]; NAD binding [GO:0051287]; NADP binding [GO:0050661]	NA	NA	NA	3055.EDO96575;	cre:CHLREDRAFT_140618;	5728718;	K00134;	PF02800;PF00044;	NA	IPR020831;IPR020830;IPR020829;IPR020828;IPR006424;IPR036291;	NA
A0A2K3D7Z5	9.47469	9.2423	9.28632	9.2288	9.15295	9.13633	9.20532	9.34411	0.464694	-0.0983515	NA	A0A2K3D7Z5	A0A2K3D7Z5_CHLRE	Uncharacterized protein	CHLRE_11g467778v5	264	NA	NA	NA	NA	cellular response to phosphate starvation [GO:0016036]; developmental process [GO:0032502]	chloroplast stroma [GO:0009570]; cytosol [GO:0005829]	uracil phosphoribosyltransferase activity [GO:0004845]	NA	NA	NA	NA	NA	NA	NA	NA	NA	IPR029057;	NA
A0A2K3CR84	10.8973	11.0294	11.0351	11.0987	11.0231	11.1602	11.1023	11.0515	0.464694	0.0691342	NA	A0A2K3CR84	A0A2K3CR84_CHLRE	Adenylosuccinate synthetase, chloroplastic (AMPSase) (AdSS) (EC 6.3.4.4) (IMP--aspartate ligase)	PURA CHLRE_17g734100v5	463	ACT_SITE 45 45 Proton acceptor. {ECO:0000256|HAMAP-Rule:MF_03125}.; ACT_SITE 73 73 Proton donor. {ECO:0000256|HAMAP-Rule:MF_03125}.; ACT_SITE 175 175 {ECO:0000256|PROSITE-ProRule:PRU10134}.	BINDING 164 164 IMP. {ECO:0000256|HAMAP-Rule:MF_03125}.; BINDING 178 178 IMP; shared with dimeric partner. {ECO:0000256|HAMAP-Rule:MF_03125}.; BINDING 256 256 IMP. {ECO:0000256|HAMAP-Rule:MF_03125}.; BINDING 271 271 IMP. {ECO:0000256|HAMAP-Rule:MF_03125}.; BINDING 335 335 IMP. {ECO:0000256|HAMAP-Rule:MF_03125}.; BINDING 337 337 GTP. {ECO:0000256|HAMAP-Rule:MF_03125}.	CATALYTIC ACTIVITY: ; Reaction=GTP + IMP + L-aspartate = GDP + 2 H(+) + N(6)-(1,2-dicarboxyethyl)-AMP + phosphate; Xref=Rhea:RHEA:15753, ChEBI:CHEBI:15378, ChEBI:CHEBI:29991, ChEBI:CHEBI:37565, ChEBI:CHEBI:43474, ChEBI:CHEBI:57567, ChEBI:CHEBI:58053, ChEBI:CHEBI:58189; EC=6.3.4.4; Evidence={ECO:0000256|HAMAP-Rule:MF_03125, ECO:0000256|RuleBase:RU000520};	METAL 45 45 Magnesium. {ECO:0000256|HAMAP-Rule:MF_03125}.; METAL 72 72 Magnesium; via carbonyl oxygen. {ECO:0000256|HAMAP-Rule:MF_03125}.	'de novo' AMP biosynthetic process [GO:0044208]; response to cadmium ion [GO:0046686]	apoplast [GO:0048046]; chloroplast stroma [GO:0009570]	adenylosuccinate synthase activity [GO:0004019]; GTP binding [GO:0005525]; magnesium ion binding [GO:0000287]	SUBCELLULAR LOCATION: Plastid, chloroplast {ECO:0000256|HAMAP-Rule:MF_03125}.	NA	NA	NA	cre:CHLREDRAFT_196727;	5718614;	K01939;	PF00709;	PATHWAY: Purine metabolism; AMP biosynthesis via de novo pathway; AMP from IMP: step 1/2. {ECO:0000256|HAMAP-Rule:MF_03125, ECO:0000256|RuleBase:RU000520}.	IPR018220;IPR033128;IPR001114;IPR027417;	NA
A0A2K3DEG4	7.77285	7.78907	7.89075	7.90058	7.82388	7.90081	7.5841	7.28143	0.464694	-0.190759	NA	A0A2K3DEG4	A0A2K3DEG4_CHLRE	Uncharacterized protein	CHLRE_09g394510v5	600	NA	NA	NA	NA	NA	NA	starch binding [GO:2001070]	NA	NA	NA	NA	NA	NA	NA	PF00686;	NA	IPR013784;IPR002044;IPR013783;	NA
A0A2K3E1D1	8.33536	8.32032	8.33327	8.40126	8.30747	8.36964	8.16283	8.29976	0.467151	-0.0626266	NA	A0A2K3E1D1	A0A2K3E1D1_CHLRE	Uncharacterized protein	CHLRE_02g092400v5	537	NA	NA	NA	NA	NA	NA	NA	NA	NA	NA	NA	NA	NA	NA	PF02136;	NA	IPR002075;IPR032710;IPR018222;IPR039539;	NA
A8IXE0	13.8419	13.7748	13.7028	13.8515	13.8115	13.7737	13.6278	13.6622	0.467151	-0.0739277	NA	A8IXE0	A8IXE0_CHLRE	Adenosylhomocysteinase (EC 3.3.1.1)	SAH1 CHLRE_03g204250v5 CHLREDRAFT_129593	483	NA	BINDING 63 63 Substrate. {ECO:0000256|PIRSR:PIRSR001109-1}.; BINDING 138 138 Substrate. {ECO:0000256|PIRSR:PIRSR001109-1}.; BINDING 204 204 Substrate. {ECO:0000256|PIRSR:PIRSR001109-1}.; BINDING 234 234 Substrate. {ECO:0000256|PIRSR:PIRSR001109-1}.; BINDING 238 238 Substrate. {ECO:0000256|PIRSR:PIRSR001109-1}.	CATALYTIC ACTIVITY: ; Reaction=H2O + S-adenosyl-L-homocysteine = adenosine + L-homocysteine; Xref=Rhea:RHEA:21708, ChEBI:CHEBI:15377, ChEBI:CHEBI:16335, ChEBI:CHEBI:57856, ChEBI:CHEBI:58199; EC=3.3.1.1; Evidence={ECO:0000256|RuleBase:RU000548};	NA	one-carbon metabolic process [GO:0006730]; S-adenosylhomocysteine catabolic process [GO:0019510]; S-adenosylmethionine cycle [GO:0033353]	cytosol [GO:0005829]	adenosylhomocysteinase activity [GO:0004013]; NAD binding [GO:0051287]	NA	NA	NA	3055.EDP03365;	cre:CHLREDRAFT_129593;	5718872;	K01251;	PF05221;PF00670;	PATHWAY: Amino-acid biosynthesis; L-homocysteine biosynthesis; L-homocysteine from S-adenosyl-L-homocysteine: step 1/1. {ECO:0000256|RuleBase:RU000548}.	IPR034373;IPR000043;IPR015878;IPR036291;IPR020082;	NA
A0A2K3D597	10.8025	10.632	10.6624	10.8053	10.6975	10.6143	10.6673	10.6652	0.468836	-0.0644534	NA	A0A2K3D597	A0A2K3D597_CHLRE	Uncharacterized protein	CHLRE_12g537581v5	523	NA	NA	NA	NA	purine nucleotide biosynthetic process [GO:0006164]; response to cold [GO:0009409]	chloroplast stroma [GO:0009570]; stromule [GO:0010319]	IMP cyclohydrolase activity [GO:0003937]; phosphoribosylaminoimidazolecarboxamide formyltransferase activity [GO:0004643]	NA	NA	NA	NA	NA	NA	NA	PF01808;PF02142;	NA	IPR024051;IPR016193;IPR011607;IPR036914;IPR002695;	NA
A8I495	10.364	10.4953	10.5676	10.3123	10.459	10.371	10.2925	10.1664	0.469774	-0.112587	NA	A8I495	A8I495_CHLRE	Obg-like ATPase 1	FAP204 CHLRE_02g104900v5 CHLREDRAFT_126528	391	NA	BINDING 228 228 ATP; via carbonyl oxygen. {ECO:0000256|HAMAP-Rule:MF_03167}.	NA	NA	negative regulation of response to salt stress [GO:1901001]; response to cadmium ion [GO:0046686]; response to salt stress [GO:0009651]	cytoplasm [GO:0005737]; cytosol [GO:0005829]; motile cilium [GO:0031514]; plasmodesma [GO:0009506]	ATPase activity [GO:0016887]; ATP binding [GO:0005524]; GTPase activity [GO:0003924]; GTP binding [GO:0005525]; ribosomal large subunit binding [GO:0043023]; ribosome binding [GO:0043022]	SUBCELLULAR LOCATION: Cytoplasm {ECO:0000256|HAMAP-Rule:MF_03167}.	NA	NA	3055.EDP07459;	cre:CHLREDRAFT_126528;	5725314;	K19788;	PF01926;PF06071;	NA	IPR004396;IPR012675;IPR031167;IPR006073;IPR027417;IPR012676;IPR023192;IPR013029;	NA
A0A2K3DMH6	7.72728	7.59062	7.68919	7.85622	7.54955	7.67687	7.69792	7.59725	0.469797	-0.0854275	NA	A0A2K3DMH6	A0A2K3DMH6_CHLRE	Aspartate aminotransferase (EC 2.6.1.1)	CHLRE_06g257950v5	437	NA	NA	CATALYTIC ACTIVITY: ; Reaction=2-oxoglutarate + L-aspartate = L-glutamate + oxaloacetate; Xref=Rhea:RHEA:21824, ChEBI:CHEBI:16452, ChEBI:CHEBI:16810, ChEBI:CHEBI:29985, ChEBI:CHEBI:29991; EC=2.6.1.1; Evidence={ECO:0000256|RuleBase:RU000480};	NA	biosynthetic process [GO:0009058]; cellular amino acid metabolic process [GO:0006520]; response to cadmium ion [GO:0046686]	mitochondrion [GO:0005739]	copper ion binding [GO:0005507]; L-aspartate:2-oxoglutarate aminotransferase activity [GO:0004069]; pyridoxal phosphate binding [GO:0030170]	NA	NA	NA	NA	NA	NA	NA	PF00155;	NA	IPR004839;IPR000796;IPR004838;IPR015424;IPR015422;IPR015421;	NA
A0A2K3E796	3.89487	2.39193	2.46836	4.28237	3.93751	4.41036	3.93609	3.49251	0.469797	0.684737	NA	A0A2K3E796	A0A2K3E796_CHLRE	Proline dehydrogenase (EC 1.5.5.2)	CHLRE_01g036850v5	601	NA	NA	CATALYTIC ACTIVITY: ; Reaction=a quinone + L-proline = (S)-1-pyrroline-5-carboxylate + a quinol + H(+); Xref=Rhea:RHEA:23784, ChEBI:CHEBI:15378, ChEBI:CHEBI:17388, ChEBI:CHEBI:24646, ChEBI:CHEBI:60039, ChEBI:CHEBI:132124; EC=1.5.5.2; Evidence={ECO:0000256|RuleBase:RU364054};	NA	proline catabolic process [GO:0006562]	NA	calcium ion binding [GO:0005509]; proline dehydrogenase activity [GO:0004657]	NA	NA	NA	NA	NA	NA	NA	PF01619;	NA	IPR011992;IPR002048;IPR029041;IPR002872;IPR015659;	NA
A0A2K3DQT1	8.5543	8.52143	8.59512	8.68284	8.47624	8.72992	8.74591	8.88403	0.470734	0.120604	NA	A0A2K3DQT1	A0A2K3DQT1_CHLRE	Uncharacterized protein	CHLRE_06g298600v5	657	NA	NA	NA	NA	NA	NA	metal ion binding [GO:0046872]	NA	NA	NA	NA	NA	NA	NA	PF01753;	NA	IPR002893;	NA
A8IWT7	8.77989	8.68244	8.62589	8.78551	8.887	8.8297	8.6916	8.76521	0.473033	0.0749451	NA	A8IWT7	A8IWT7_CHLRE	Predicted protein	CHLRE_03g196900v5 CHLREDRAFT_183897	257	NA	NA	NA	NA	NA	cytosol [GO:0005829]; endoplasmic reticulum membrane [GO:0005789]; integral component of membrane [GO:0016021]; nucleus [GO:0005634]; plasma membrane [GO:0005886]; protein storage vacuole [GO:0000326]	NA	NA	NA	NA	3055.EDP03164;	cre:CHLREDRAFT_183897;	5718770;	NA	PF00635;	NA	IPR013783;IPR000535;IPR008962;IPR016763;	NA
A8J3F8	10.8803	10.8371	10.7423	10.9078	10.9745	10.864	10.8539	10.9133	0.473307	0.0595502	NA	A8J3F8	A8J3F8_CHLRE	Predicted protein	CHLRE_16g672750v5 CHLREDRAFT_191517	338	NA	NA	NA	NA	NA	NA	RNA binding [GO:0003723]	NA	NA	NA	3055.EDP01252;	cre:CHLREDRAFT_191517;	5721409;	K14944;	PF00013;	NA	IPR004087;IPR004088;IPR036612;	NA
A0A2K3CZF3	11.4183	11.3127	11.2604	11.4108	11.3678	11.3946	11.4155	11.4405	0.474384	0.0540871	NA	A0A2K3CZF3	A0A2K3CZF3_CHLRE	Glucose-1-phosphate adenylyltransferase (EC 2.7.7.27) (ADP-glucose pyrophosphorylase)	CHLRE_13g567950v5	512	NA	NA	CATALYTIC ACTIVITY: ; Reaction=alpha-D-glucose 1-phosphate + ATP + H(+) = ADP-alpha-D-glucose + diphosphate; Xref=Rhea:RHEA:12120, ChEBI:CHEBI:15378, ChEBI:CHEBI:30616, ChEBI:CHEBI:33019, ChEBI:CHEBI:57498, ChEBI:CHEBI:58601; EC=2.7.7.27; Evidence={ECO:0000256|RuleBase:RU362093};	NA	glycogen biosynthetic process [GO:0005978]; starch biosynthetic process [GO:0019252]	chloroplast [GO:0009507]	ATP binding [GO:0005524]; glucose-1-phosphate adenylyltransferase activity [GO:0008878]	SUBCELLULAR LOCATION: Plastid, chloroplast {ECO:0000256|RuleBase:RU362093}.	NA	NA	NA	NA	NA	NA	PF00483;	PATHWAY: Glycan biosynthesis; starch biosynthesis. {ECO:0000256|RuleBase:RU362093}.	IPR011831;IPR005836;IPR005835;IPR029044;IPR011004;	NA
A8J2Q0	10.2141	10.1367	10.098	10.2302	10.2619	10.2025	10.201	10.1964	0.474663	0.045694	NA	A8J2Q0	A8J2Q0_CHLRE	Predicted protein	CHLRE_03g150300v5 CHLREDRAFT_138215	145	NA	NA	NA	NA	calcium-mediated signaling [GO:0019722]; spindle pole body organization [GO:0051300]	nucleus [GO:0005634]	calcium ion binding [GO:0005509]	NA	NA	NA	3055.EDP01347;	cre:CHLREDRAFT_138215;	5721155;	K02183;	PF13499;	NA	IPR011992;IPR018247;IPR002048;	NA
A0A2K3CRG0	7.85464	7.91361	8.00101	8.30878	8.13911	8.38443	8.13144	8.06316	0.475672	0.160024	NA	A0A2K3CRG0	A0A2K3CRG0_CHLRE	Uncharacterized protein	CHLRE_17g737050v5	404	NA	NA	NA	NA	NA	NA	NA	NA	NA	NA	NA	NA	NA	NA	PF00566;	NA	IPR000195;IPR035969;	NA
A8IJJ8	10.0842	9.859	9.91716	9.91974	10.0116	9.99454	10.0432	9.99012	0.475679	0.0648513	NA	A8IJJ8	A8IJJ8_CHLRE	Phosphoribosylaminoimidazole carboxylase, eukaryotic-type	CHLRE_12g503300v5 CHLREDRAFT_196726	651	NA	NA	NA	NA	'de novo' IMP biosynthetic process [GO:0006189]	NA	ATP binding [GO:0005524]; metal ion binding [GO:0046872]; phosphoribosylaminoimidazole carboxylase activity [GO:0004638]	NA	NA	NA	3055.EDP05427;	cre:CHLREDRAFT_196726;	5716425;	K11808;	PF00731;PF02222;	NA	IPR016301;IPR011761;IPR003135;IPR013815;IPR016185;IPR033747;IPR000031;IPR035893;IPR005875;IPR011054;	NA
Q8LPD9	9.41698	9.3767	9.33314	9.38339	9.17827	9.28813	9.37855	9.3931	0.475679	-0.068042	NA	Q8LPD9	Q8LPD9_CHLRE	Putative blue light receptor	putative blue light receptor CHLRE_03g199000v5	749	NA	NA	NA	NA	NA	NA	ATP binding [GO:0005524]; protein serine/threonine kinase activity [GO:0004674]	NA	NA	NA	NA	NA	NA	NA	PF13426;PF00069;	NA	IPR000961;IPR011009;IPR001610;IPR000014;IPR000700;IPR035965;IPR000719;IPR008271;	NA
A8J7M2	9.72405	9.6774	9.60376	9.81019	9.768	9.82896	9.72301	9.74825	0.476259	0.0632067	NA	A8J7M2	A8J7M2_CHLRE	Pyrroline-5-carboxylate reductase (EC 1.5.1.2)	PCR1 CHLRE_03g154550v5 CHLREDRAFT_192364	347	NA	NA	CATALYTIC ACTIVITY: ; Reaction=L-proline + NADP(+) = 1-pyrroline-5-carboxylate + 2 H(+) + NADPH; Xref=Rhea:RHEA:14109, ChEBI:CHEBI:15378, ChEBI:CHEBI:15893, ChEBI:CHEBI:57783, ChEBI:CHEBI:58349, ChEBI:CHEBI:60039; EC=1.5.1.2; Evidence={ECO:0000256|RuleBase:RU003903};	NA	L-proline biosynthetic process [GO:0055129]; response to heat [GO:0009408]; response to salt stress [GO:0009651]	cell wall [GO:0005618]	pyrroline-5-carboxylate reductase activity [GO:0004735]	NA	NA	NA	3055.EDP00128;	cre:CHLREDRAFT_192364;	5723082;	K00286;	PF03807;PF14748;	PATHWAY: Amino-acid biosynthesis; L-proline biosynthesis; L-proline from L-glutamate 5-semialdehyde: step 1/1. {ECO:0000256|RuleBase:RU003903}.	IPR008927;IPR036291;IPR028939;IPR029036;IPR000304;	NA
A0A2K3D985	9.38259	9.54223	9.54067	9.11949	9.51949	9.46474	9.61782	9.52184	0.479335	0.134729	NA	A0A2K3D985	A0A2K3D985_CHLRE	Uncharacterized protein	CHLRE_10g421600v5	623	NA	NA	NA	NA	threonyl-tRNA aminoacylation [GO:0006435]	chloroplast stroma [GO:0009570]; mitochondrion [GO:0005739]	ATP binding [GO:0005524]; threonine-tRNA ligase activity [GO:0004829]	NA	NA	NA	NA	NA	NA	NA	PF03129;PF00587;PF07973;	NA	IPR002314;IPR006195;IPR004154;IPR036621;IPR002320;IPR018163;IPR033728;IPR012947;	NA
A8J537	11.3724	11.494	11.5011	11.3955	11.5173	11.456	11.4503	11.5526	0.479335	0.0532955	NA	A8J537	A8J537_CHLRE	Catalase (EC 1.11.1.6)	CAT1 CHLRE_09g417150v5 CHLREDRAFT_150104	493	ACT_SITE 65 65 {ECO:0000256|PIRSR:PIRSR038928-1}.; ACT_SITE 138 138 {ECO:0000256|PIRSR:PIRSR038928-1}.	NA	CATALYTIC ACTIVITY: ; Reaction=2 H2O2 = 2 H2O + O2; Xref=Rhea:RHEA:20309, ChEBI:CHEBI:15377, ChEBI:CHEBI:15379, ChEBI:CHEBI:16240; EC=1.11.1.6; Evidence={ECO:0000256|RuleBase:RU000498};	METAL 348 348 Iron (heme axial ligand). {ECO:0000256|PIRSR:PIRSR038928-2}.	hydrogen peroxide catabolic process [GO:0042744]; response to hydrogen peroxide [GO:0042542]	NA	catalase activity [GO:0004096]; heme binding [GO:0020037]; metal ion binding [GO:0046872]	NA	NA	NA	3055.EDP00871;	cre:CHLREDRAFT_150104;	5722404;	K03781;	PF00199;PF06628;	NA	IPR018028;IPR024708;IPR024711;IPR011614;IPR037060;IPR002226;IPR010582;IPR020835;	NA
A8I297	12.1121	12.1031	12.1772	12.171	12.1576	12.1315	12.0157	12.0664	0.480702	-0.0480577	NA	A8I297	A8I297_CHLRE	Eukaryotic translation initiation factor 5A (eIF-5A)	EIF5A CHLRE_02g097400v5 CHLREDRAFT_126557	165	NA	NA	NA	NA	positive regulation of translational elongation [GO:0045901]; positive regulation of translational termination [GO:0045905]; translational frameshifting [GO:0006452]	NA	ribosome binding [GO:0043022]; translation elongation factor activity [GO:0003746]; translation initiation factor activity [GO:0003743]	NA	NA	PTM: eIF-5A seems to be the only eukaryotic protein to have a hypusine residue which is a post-translational modification of a lysine by the addition of a butylamino group (from spermidine). {ECO:0000256|RuleBase:RU362005}.	3055.EDP07536;	cre:CHLREDRAFT_126557;	5725597;	K03263;	PF01287;	NA	IPR001884;IPR012340;IPR014722;IPR019769;IPR020189;IPR008991;	NA
A8J9H7	7.35924	7.545	7.26262	7.41435	7.46869	7.45478	7.41012	7.67899	0.480702	0.107845	NA	A8J9H7	A8J9H7_CHLRE	Mastigoneme-like flagellar protein	MST1 CHLRE_16g650600v5 CHLREDRAFT_574	1987	NA	NA	NA	NA	NA	motile cilium [GO:0031514]	NA	NA	NA	NA	3055.EDO99449;	cre:CHLREDRAFT_574;	5723721;	NA	PF07699;	NA	IPR039181;IPR009030;IPR011641;	NA
A0A2K3E888	8.40641	8.30168	8.2784	8.20297	8.16657	8.15577	8.23126	8.33457	0.480702	-0.0753212	NA	A0A2K3E888	A0A2K3E888_CHLRE	Thioredoxin reductase (EC 1.8.1.9)	CHLRE_01g054150v5	536	NA	NA	CATALYTIC ACTIVITY: ; Reaction=[thioredoxin]-dithiol + NADP(+) = [thioredoxin]-disulfide + H(+) + NADPH; Xref=Rhea:RHEA:20345, Rhea:RHEA-COMP:10698, Rhea:RHEA-COMP:10700, ChEBI:CHEBI:15378, ChEBI:CHEBI:29950, ChEBI:CHEBI:50058, ChEBI:CHEBI:57783, ChEBI:CHEBI:58349; EC=1.8.1.9; Evidence={ECO:0000256|RuleBase:RU003881};	NA	cell redox homeostasis [GO:0045454]; hydrogen peroxide catabolic process [GO:0042744]; regulation of chlorophyll biosynthetic process [GO:0010380]; regulation of starch biosynthetic process [GO:0010581]; removal of superoxide radicals [GO:0019430]	chloroplast stroma [GO:0009570]	enzyme activator activity [GO:0008047]; identical protein binding [GO:0042802]; oxidoreductase activity, acting on a sulfur group of donors, disulfide as acceptor [GO:0016671]; thioredoxin-disulfide reductase activity [GO:0004791]	NA	NA	NA	NA	NA	NA	NA	PF07992;PF00085;	NA	IPR036188;IPR023753;IPR008255;IPR000103;IPR005982;IPR036249;IPR013766;	NA
A8JCJ9	9.38915	9.27563	9.15559	9.40622	9.28995	9.22794	8.96735	9.25893	0.480702	-0.120602	NA	A8JCJ9	A8JCJ9_CHLRE	Predicted protein	CHLRE_07g335400v5 CHLREDRAFT_139628	647	NA	NA	NA	NA	negative regulation of translational elongation [GO:0045900]	NA	ATPase activity [GO:0016887]; ATP binding [GO:0005524]	NA	NA	NA	3055.EDO98445;	cre:CHLREDRAFT_139628;	5725701;	NA	PF00005;PF12848;	NA	IPR003593;IPR032781;IPR003439;IPR017871;IPR022374;IPR027417;	NA
A0A2K3CNE8	8.15584	8.48605	8.43428	8.38522	8.39477	8.50765	8.46527	8.48713	0.481209	0.0983611	NA	A0A2K3CNE8	A0A2K3CNE8_CHLRE	Uncharacterized protein	CHLRE_19g750547v5	627	NA	NA	NA	NA	NA	NA	calcium ion binding [GO:0005509]; oxidoreductase activity [GO:0016491]	NA	NA	NA	NA	NA	NA	NA	PF13202;PF07992;	NA	IPR011992;IPR018247;IPR002048;IPR036188;IPR023753;	NA
A8JC51	9.59702	9.53822	9.7375	9.53292	9.57203	9.36753	9.58912	9.52521	0.488227	-0.0879404	NA	A8JC51	A8JC51_CHLRE	Mitochondrial ubiquinol-cytochrome c oxidoreductase subunit 9 (EC 1.10.2.2) (Ubiquinol:cytochrome c oxidoreductase 7 kDa subunit)	QCR9 CHLRE_11g468950v5 CHLREDRAFT_159566	60	NA	NA	NA	NA	aerobic respiration [GO:0009060]; mitochondrial electron transport, ubiquinol to cytochrome c [GO:0006122]; mitochondrial respiratory chain complex III assembly [GO:0034551]	mitochondrial respiratory chain complex III [GO:0005750]	ubiquinol-cytochrome-c reductase activity [GO:0008121]	NA	NA	NA	3055.EDO98612;	cre:CHLREDRAFT_159566;	5725055;	K00419;	PF05365;	NA	IPR008027;IPR036656;	NA
A8J2X6	10.8057	10.7623	10.8009	10.7482	10.8967	10.725	10.8534	10.8412	0.488227	0.0498053	NA	A8J2X6	A8J2X6_CHLRE	N-acetyl-gamma-glutamyl-phosphate reductase	CHLRE_03g146187v5 CHLREDRAFT_191987	383	ACT_SITE 187 187 {ECO:0000256|PROSITE-ProRule:PRU10010}.	NA	NA	NA	arginine biosynthetic process [GO:0006526]	cytoplasm [GO:0005737]	N-acetyl-gamma-glutamyl-phosphate reductase activity [GO:0003942]; NAD binding [GO:0051287]; protein dimerization activity [GO:0046983]	NA	NA	NA	3055.EDP01497;	cre:CHLREDRAFT_191987;	5721231;	K00145;	PF01118;PF02774;	NA	IPR023013;IPR000706;IPR036291;IPR000534;IPR012280;	NA
A8HXD3	7.11395	6.92609	7.04886	7.11741	7.40381	7.16146	7.05851	7.05486	0.488227	0.118084	NA	A8HXD3	A8HXD3_CHLRE	Prefoldin subunit 3	PFD1 CHLRE_06g261650v5 CHLREDRAFT_187173	191	NA	NA	NA	NA	microtubule-based process [GO:0007017]; protein folding [GO:0006457]; tubulin complex assembly [GO:0007021]	cytoplasm [GO:0005737]; polysome [GO:0005844]; prefoldin complex [GO:0016272]	tubulin binding [GO:0015631]	NA	NA	NA	3055.EDP08294;	cre:CHLREDRAFT_187173;	5722026;	NA	PF02996;	NA	IPR016655;IPR009053;IPR004127;	NA
A8I8A6	10.1544	10.1667	10.0606	10.2879	10.2705	10.2069	10.3092	10.1666	0.494221	0.0709229	NA	A8I8A6	A8I8A6_CHLRE	Predicted protein	CHLRE_02g084000v5 CHLREDRAFT_182023	120	NA	NA	NA	NA	NA	NA	NA	NA	NA	NA	3055.EDP06691;	cre:CHLREDRAFT_182023;	5727354;	NA	NA	NA	NA	NA
A8J7S1	10.3432	10.2206	10.215	10.3738	10.2569	10.2562	10.1664	10.2405	0.49499	-0.0581661	NA	A8J7S1	A8J7S1_CHLRE	Predicted protein	CHLRE_09g406600v5 CHLREDRAFT_192833	354	NA	NA	NA	NA	NA	NA	NA	NA	NA	NA	NA	cre:CHLREDRAFT_192833;	5723222;	NA	NA	NA	NA	NA
A8IPI7	9.41579	9.29833	9.29354	9.28297	9.27951	9.36142	9.18307	9.21492	0.49507	-0.0629268	NA	A8IPI7	A8IPI7_CHLRE	Hydroxypyruvate reductase	HPR1 CHLRE_06g295450v5 CHLREDRAFT_128310	418	NA	NA	NA	NA	NA	cytosol [GO:0005829]	glyoxylate reductase (NADP) activity [GO:0030267]; hydroxypyruvate reductase activity [GO:0016618]; NAD binding [GO:0051287]; oxidoreductase activity, acting on the CH-OH group of donors, NAD or NADP as acceptor [GO:0016616]; protein homodimerization activity [GO:0042803]	NA	NA	NA	3055.EDP05213;	cre:CHLREDRAFT_128310;	5717070;	K15893;	PF00389;PF02826;	NA	IPR006139;IPR029752;IPR006140;IPR036291;	NA
A8IX19	9.96268	9.87087	9.85456	9.92028	10.104	10.0096	9.83719	9.96133	0.495136	0.0759275	NA	A8IX19	A8IX19_CHLRE	Predicted protein	CHLRE_03g208000v5 CHLREDRAFT_79613	123	NA	NA	NA	NA	NA	NA	NA	NA	NA	NA	3055.EDP03191;	cre:CHLREDRAFT_79613;	5718809;	K07466;	NA	NA	IPR012340;	NA
A8JHX9	13.3403	13.3896	13.4582	13.5904	13.2066	13.4936	13.3663	13.3095	0.495136	-0.100606	NA	A8JHX9	A8JHX9_CHLRE	Elongation factor 2 (EC 3.6.5.3)	EFG2 CHLRE_12g516200v5 CHLREDRAFT_24524	845	NA	NA	NA	NA	translational elongation [GO:0006414]	cytosol [GO:0005829]; ribonucleoprotein complex [GO:1990904]	GTPase activity [GO:0003924]; GTP binding [GO:0005525]; ribosome binding [GO:0043022]; translation elongation factor activity [GO:0003746]	NA	NA	NA	3055.EDO96511;	cre:CHLREDRAFT_24524;	5728754;	K03234;	PF00679;PF03764;PF00009;PF03144;	NA	IPR035647;IPR000640;IPR004161;IPR031157;IPR027417;IPR020568;IPR014721;IPR005225;IPR000795;IPR009000;IPR005517;	NA
A8J355	9.81361	9.75111	9.75433	9.96099	9.81703	9.73191	9.7123	9.74931	0.495136	-0.0673716	NA	A8J355	A8J355_CHLRE	Cystathionine gamma-synthase	CGS1 CHLRE_03g144627v5 CHLREDRAFT_24268	466	NA	NA	NA	NA	NA	NA	catalytic activity [GO:0003824]; pyridoxal phosphate binding [GO:0030170]	NA	NA	NA	3055.EDP01529;	cre:CHLREDRAFT_24268;	5721297;	K01739;	PF01053;	NA	IPR000277;IPR015424;IPR015422;IPR015421;	NA
A8HZZ1	10.4081	10.2525	10.2082	10.112	10.209	10.1948	10.1567	10.0828	0.495136	-0.0844101	NA	A8HZZ1	A8HZZ1_CHLRE	Threonine synthase (EC 4.2.3.1)	THS1 CHLRE_10g451900v5 CHLREDRAFT_127384	498	NA	NA	NA	NA	NA	cytoplasm [GO:0005737]	pyridoxal phosphate binding [GO:0030170]; threonine synthase activity [GO:0004795]	NA	NA	NA	3055.EDP08010;	cre:CHLREDRAFT_127384;	5724069;	K01733;	PF00291;	NA	IPR001926;IPR004450;IPR036052;	NA
A0A2K3DUZ4	12.1053	12.0514	11.9802	12.1157	12.2083	12.0899	12.044	12.1446	0.495136	0.0585863	NA	A0A2K3DUZ4	A0A2K3DUZ4_CHLRE	Uncharacterized protein	CHLRE_04g231222v5	1001	NA	NA	NA	NA	protein refolding [GO:0042026]	cytoplasm [GO:0005737]; membrane [GO:0016020]	ATP binding [GO:0005524]; scavenger receptor activity [GO:0005044]	NA	NA	NA	NA	NA	NA	NA	PF00118;PF00530;	NA	IPR018370;IPR001844;IPR002423;IPR027409;IPR027413;IPR001190;IPR017448;IPR036772;IPR027410;	NA
A0A2K3D477	7.42979	7.63395	7.68217	7.51561	7.21583	7.57642	7.60543	7.30054	0.495136	-0.140827	NA	A0A2K3D477	A0A2K3D477_CHLRE	Dolichyl-diphosphooligosaccharide--protein glycosyltransferase subunit 1	CHLRE_12g523300v5	601	NA	NA	NA	NA	protein glycosylation [GO:0006486]	endoplasmic reticulum membrane [GO:0005789]; integral component of membrane [GO:0016021]	dolichyl-diphosphooligosaccharide-protein glycotransferase activity [GO:0004579]	SUBCELLULAR LOCATION: Endoplasmic reticulum membrane {ECO:0000256|RuleBase:RU361143}; Single-pass type I membrane protein {ECO:0000256|RuleBase:RU361143}.	NA	NA	NA	NA	NA	NA	PF04597;	PATHWAY: Protein modification; protein glycosylation. {ECO:0000256|RuleBase:RU361143}.	IPR007676;	NA
A8J1K0	7.31541	7.39728	7.34213	7.3243	7.44295	7.28144	6.93889	7.1837	0.495136	-0.133035	NA	A8J1K0	A8J1K0_CHLRE	V-type proton ATPase subunit a	ATPvA2 CHLRE_09g402500v5 CHLREDRAFT_438	862	NA	NA	NA	NA	ATP hydrolysis coupled proton transport [GO:0015991]; vacuolar acidification [GO:0007035]	integral component of membrane [GO:0016021]; vacuolar proton-transporting V-type ATPase, V0 domain [GO:0000220]; vacuolar proton-transporting V-type ATPase complex [GO:0016471]	ATPase binding [GO:0051117]; proton-transporting ATPase activity, rotational mechanism [GO:0046961]	NA	NA	NA	3055.EDP01931;	cre:CHLREDRAFT_438;	5720728;	K02154;	PF01496;	NA	IPR002490;IPR026028;	NA
A8IXR5	9.02146	8.89795	8.93154	9.04852	8.98994	8.78423	8.85028	8.97222	0.495136	-0.0757008	NA	A8IXR5	A8IXR5_CHLRE	Eukaryotic initiation factor	EIF4E CHLRE_03g199900v5 CHLREDRAFT_24172	202	NA	NA	NA	NA	NA	eukaryotic translation initiation factor 4F complex [GO:0016281]	RNA 7-methylguanosine cap binding [GO:0000340]; translation initiation factor activity [GO:0003743]	NA	NA	NA	3055.EDP03261;	cre:CHLREDRAFT_24172;	5718948;	K03259;	PF01652;	NA	IPR023398;IPR001040;	NA
A8IVZ9	12.6415	12.9072	12.8991	12.6751	12.7944	12.8109	12.9949	12.9559	0.495136	0.108304	NA	A8IVZ9	A8IVZ9_CHLRE	Glutamine synthetase (EC 6.3.1.2)	GLN2 CHLRE_12g530650v5 CHLREDRAFT_129468	380	NA	NA	CATALYTIC ACTIVITY: ; Reaction=ATP + L-glutamate + NH4(+) = ADP + H(+) + L-glutamine + phosphate; Xref=Rhea:RHEA:16169, ChEBI:CHEBI:15378, ChEBI:CHEBI:28938, ChEBI:CHEBI:29985, ChEBI:CHEBI:30616, ChEBI:CHEBI:43474, ChEBI:CHEBI:58359, ChEBI:CHEBI:456216; EC=6.3.1.2; Evidence={ECO:0000256|RuleBase:RU004356};	NA	glutamine biosynthetic process [GO:0006542]	NA	ATP binding [GO:0005524]; glutamate-ammonia ligase activity [GO:0004356]	NA	NA	NA	3055.EDP03611;	cre:CHLREDRAFT_129468;	5718591;	K01915;	PF00120;PF03951;	NA	IPR008147;IPR036651;IPR014746;IPR008146;IPR027303;IPR027302;	NA
A0A2K3CNK2	9.80432	9.91607	9.9077	9.85463	9.81071	9.90462	10.037	10.028	0.495136	0.0743951	NA	A0A2K3CNK2	A0A2K3CNK2_CHLRE	Uncharacterized protein	CHLRE_18g749497v5	461	NA	NA	NA	NA	purine nucleobase biosynthetic process [GO:0009113]	NA	ATP binding [GO:0005524]; metal ion binding [GO:0046872]; phosphoribosylamine-glycine ligase activity [GO:0004637]	NA	NA	NA	NA	NA	NA	NA	PF01071;PF02843;PF02844;	NA	IPR011761;IPR013815;IPR016185;IPR020561;IPR000115;IPR020560;IPR037123;IPR020559;IPR020562;IPR011054;	NA
A0A2K3D2K9	11.7912	11.7902	11.7731	11.6564	11.3754	11.5429	11.8182	11.7496	0.495136	-0.13119	NA	A0A2K3D2K9	A0A2K3D2K9_CHLRE	Uncharacterized protein	CHLRE_12g510450v5	55	NA	NA	NA	NA	translation [GO:0006412]	ribosome [GO:0005840]	structural constituent of ribosome [GO:0003735]	NA	NA	NA	NA	NA	NA	NA	PF01200;	NA	IPR012340;IPR000289;IPR028626;	NA
A8J4M0	7.76881	7.98296	8.29132	7.80141	8.04578	7.9423	8.2273	8.41452	0.495136	0.19635	NA	A8J4M0	A8J4M0_CHLRE	Predicted protein	CHLRE_09g409850v5 CHLREDRAFT_192075	176	NA	NA	NA	NA	NA	NA	NA	NA	NA	NA	NA	cre:CHLREDRAFT_192075;	5722264;	NA	NA	NA	NA	NA
A0A2K3CWV1	8.48034	8.48989	8.22787	8.6187	8.45515	8.56447	8.55746	8.7384	0.495136	0.12467	NA	A0A2K3CWV1	A0A2K3CWV1_CHLRE	Uncharacterized protein	CHLRE_15g641000v5	496	NA	NA	NA	NA	intracellular transport [GO:0046907]	cell [GO:0005623]	NA	NA	NA	NA	NA	NA	NA	NA	PF00638;	NA	IPR011993;IPR000156;	NA
A0A220IUF1	10.6929	10.4752	10.5662	10.5715	10.6111	10.3794	10.4164	10.55	0.49644	-0.0872083	NA	A0A220IUF1	A0A220IUF1_CHLRE	Heat shock protein 90B	HSP90B CHLRE_02g080650v5	819	NA	NA	NA	NA	protein folding [GO:0006457]; protein secretion [GO:0009306]; regulation of meristem growth [GO:0010075]; regulation of meristem structural organization [GO:0009934]; response to cadmium ion [GO:0046686]; response to cold [GO:0009409]; response to endoplasmic reticulum stress [GO:0034976]; response to salt stress [GO:0009651]; response to water deprivation [GO:0009414]	apoplast [GO:0048046]; chloroplast [GO:0009507]; endoplasmic reticulum [GO:0005783]; mitochondrion [GO:0005739]; nucleus [GO:0005634]; plasma membrane [GO:0005886]; plasmodesma [GO:0009506]; vacuolar membrane [GO:0005774]	ATPase activity [GO:0016887]; ATP binding [GO:0005524]; unfolded protein binding [GO:0051082]	NA	NA	NA	NA	NA	NA	NA	PF02518;PF00183;	NA	IPR003594;IPR036890;IPR019805;IPR037196;IPR001404;IPR020575;IPR020568;	NA
A0A2K3DLW7	7.26561	7.15493	7.2609	7.49716	7.18965	7.44971	7.62785	7.48553	0.496936	0.143534	NA	A0A2K3DLW7	A0A2K3DLW7_CHLRE	Uncharacterized protein	CHLRE_06g249750v5	870	NA	NA	NA	NA	chromosome condensation [GO:0030261]	NA	DNA binding [GO:0003677]	NA	NA	NA	NA	NA	NA	NA	PF07382;	NA	IPR009970;IPR011990;	NA
A8IYS5	9.57456	9.52074	9.46806	9.5544	9.59265	9.42591	9.45815	9.4018	0.496936	-0.0598162	NA	A8IYS5	A8IYS5_CHLRE	Septin-like protein	SEP1 CHLRE_12g556250v5 CHLREDRAFT_148151	481	NA	NA	NA	NA	cytoskeleton-dependent cytokinesis [GO:0061640]	integral component of membrane [GO:0016021]; microtubule cytoskeleton [GO:0015630]; septin complex [GO:0031105]; septin ring [GO:0005940]	GTPase activity [GO:0003924]; GTP binding [GO:0005525]; protein-containing complex scaffold activity [GO:0032947]	NA	NA	NA	3055.EDP03113;	cre:CHLREDRAFT_148151;	5719751;	K16944;	PF00735;	NA	IPR030379;IPR027417;	NA
A0A2K3D5Y7	7.86347	7.54548	7.63376	7.61059	7.65337	7.76139	7.27578	7.21087	0.498564	-0.187974	NA	A0A2K3D5Y7	A0A2K3D5Y7_CHLRE	Uncharacterized protein	CHLRE_12g553700v5	215	NA	NA	NA	NA	NA	NA	protein disulfide oxidoreductase activity [GO:0015035]	NA	NA	NA	NA	NA	NA	NA	PF01323;	NA	IPR001853;IPR036249;	NA
Q763T6	8.92937	8.92626	8.88401	9.10696	8.96953	9.03215	9.16586	9.00145	0.498881	0.0805987	NA	Q763T6	Q763T6_CHLRE	UDP-sulfoquinovose synthase	SQD1 CHLRE_16g656400v5 CHLREDRAFT_27658	479	NA	NA	NA	NA	cellular response to phosphate starvation [GO:0016036]; glycolipid biosynthetic process [GO:0009247]	chloroplast [GO:0009507]	coenzyme binding [GO:0050662]; sulfotransferase activity [GO:0008146]; UDPsulfoquinovose synthase activity [GO:0046507]; zinc ion binding [GO:0008270]	NA	NA	NA	3055.EDO99781;	cre:CHLREDRAFT_27658;	5723389;	K06118;	PF01370;	NA	IPR001509;IPR036291;	NA
A8J129	11.1589	11.4226	11.4275	11.3048	10.8857	11.7244	12.3761	11.8781	0.498881	0.387619	NA	A8J129	A8J129_CHLRE	Aspartate aminotransferase (EC 2.6.1.1)	AST1 CHLRE_09g387726v5 CHLREDRAFT_174097	433	NA	NA	CATALYTIC ACTIVITY: ; Reaction=2-oxoglutarate + L-aspartate = L-glutamate + oxaloacetate; Xref=Rhea:RHEA:21824, ChEBI:CHEBI:16452, ChEBI:CHEBI:16810, ChEBI:CHEBI:29985, ChEBI:CHEBI:29991; EC=2.6.1.1; Evidence={ECO:0000256|RuleBase:RU000480};	NA	biosynthetic process [GO:0009058]; cellular amino acid metabolic process [GO:0006520]	NA	L-aspartate:2-oxoglutarate aminotransferase activity [GO:0004069]; pyridoxal phosphate binding [GO:0030170]	NA	NA	NA	3055.EDP02192;	cre:CHLREDRAFT_174097;	5720572;	K14454;	PF00155;	NA	IPR004839;IPR000796;IPR004838;IPR015424;IPR015422;IPR015421;	NA
Q64FN7	10.1715	10.0036	9.9238	10.2269	10.0786	9.90551	9.90283	10.0294	0.498993	-0.10238	NA	Q64FN7	Q64FN7_CHLRE	Chloroplast Flu-like protein short form (FLU chloroplast, alternative spliced version s-FLP)	CHLRE_10g460050v5 CHLREDRAFT_196796	373	NA	NA	NA	NA	NA	NA	NA	NA	NA	NA	NA	cre:CHLREDRAFT_196796;	5723957;	NA	NA	NA	IPR013026;IPR011990;IPR019734;	NA
A0A2K3DHP9	8.4103	8.44432	8.36406	8.46842	8.53219	8.73064	8.45859	8.36279	0.499763	0.0992789	NA	A0A2K3DHP9	A0A2K3DHP9_CHLRE	Uncharacterized protein	CHLRE_08g375900v5	617	NA	NA	NA	NA	NA	NA	translation initiation factor activity [GO:0003743]	NA	NA	NA	NA	NA	NA	NA	PF08662;	NA	IPR011387;IPR013979;IPR015943;IPR036322;	NA
A8J5Z0	13.1443	13.0237	12.9712	13.1466	13.0849	13.023	12.923	12.9831	0.499763	-0.0679572	NA	A8J5Z0	A8J5Z0_CHLRE	60S acidic ribosomal protein P0	RPP0 CHLRE_12g520500v5 CHLREDRAFT_164097	320	NA	NA	NA	NA	cytoplasmic translation [GO:0002181]; ribosomal large subunit assembly [GO:0000027]	cytosolic large ribosomal subunit [GO:0022625]	large ribosomal subunit rRNA binding [GO:0070180]; structural constituent of ribosome [GO:0003735]	NA	NA	NA	3055.EDP00752;	cre:CHLREDRAFT_164097;	5722589;	K02941;	PF00466;	NA	IPR030670;IPR001790;	NA
A8JF35	8.62098	8.61566	8.55446	8.68139	8.73839	8.566	8.08072	8.39063	0.499763	-0.174187	NA	A8JF35	A8JF35_CHLRE	Gln-glu non-discriminatory tRNA synthetase (EC 6.1.1.17)	GTS1 CHLRE_11g467547v5 CHLREDRAFT_195543	763	NA	NA	NA	NA	glutaminyl-tRNA aminoacylation [GO:0006425]; glutamyl-tRNA aminoacylation [GO:0006424]	cytosol [GO:0005829]; methionyl glutamyl tRNA synthetase complex [GO:0017102]; mitochondrion [GO:0005739]	ATP binding [GO:0005524]; glutamate-tRNA ligase activity [GO:0004818]; glutamine-tRNA ligase activity [GO:0004819]	NA	NA	NA	3055.EDO97532;	cre:CHLREDRAFT_195543;	5726932;	K01885;	PF00749;PF03950;	NA	IPR001412;IPR004526;IPR000924;IPR020058;IPR020059;IPR010987;IPR036282;IPR020056;IPR011035;IPR014729;	NA
A8HP06	10.0175	10.0107	9.90037	10.0109	10.0293	9.96302	9.80801	9.86097	0.502053	-0.0695459	NA	A8HP06	A8HP06_CHLRE	Succinate dehydrogenase [ubiquinone] flavoprotein subunit, mitochondrial (EC 1.3.5.1)	SDH1 CHLRE_14g619133v5 CHLREDRAFT_195972	635	NA	NA	CATALYTIC ACTIVITY: ; Reaction=a quinone + succinate = a quinol + fumarate; Xref=Rhea:RHEA:40523, ChEBI:CHEBI:24646, ChEBI:CHEBI:29806, ChEBI:CHEBI:30031, ChEBI:CHEBI:132124; EC=1.3.5.1; Evidence={ECO:0000256|RuleBase:RU362051};	NA	mitochondrial electron transport, succinate to ubiquinone [GO:0006121]; tricarboxylic acid cycle [GO:0006099]	mitochondrial respiratory chain complex II, succinate dehydrogenase complex (ubiquinone) [GO:0005749]; plasma membrane succinate dehydrogenase complex [GO:0045282]	electron transfer activity [GO:0009055]; flavin adenine dinucleotide binding [GO:0050660]; succinate dehydrogenase (ubiquinone) activity [GO:0008177]; succinate dehydrogenase activity [GO:0000104]	SUBCELLULAR LOCATION: Mitochondrion inner membrane {ECO:0000256|RuleBase:RU362051}; Peripheral membrane protein {ECO:0000256|RuleBase:RU362051}; Matrix side {ECO:0000256|RuleBase:RU362051}.	NA	NA	3055.EDP09580;	cre:CHLREDRAFT_195972;	5715870;	K00234;	PF00890;PF02910;	PATHWAY: Carbohydrate metabolism; tricarboxylic acid cycle; fumarate from succinate (eukaryal route): step 1/1. {ECO:0000256|RuleBase:RU362051}.	IPR003953;IPR036188;IPR003952;IPR037099;IPR015939;IPR027477;IPR011281;IPR014006;	NA
A8HQP1	7.87826	7.3042	7.49046	7.83189	7.7557	7.74641	7.96605	7.75487	0.502053	0.179553	NA	A8HQP1	A8HQP1_CHLRE	Glucokinase (EC 2.7.1.2)	GLK1 CHLRE_01g032700v5 CHLREDRAFT_146575	381	NA	NA	NA	NA	glycolytic process [GO:0006096]	NA	ATP binding [GO:0005524]; glucokinase activity [GO:0004340]; glucose binding [GO:0005536]	NA	NA	NA	3055.EDP09343;	cre:CHLREDRAFT_146575;	5715407;	NA	PF02685;	NA	IPR003836;	NA
A0A2K3E5I4	9.51683	9.35593	9.44289	9.44079	9.52943	9.25916	9.29048	9.34346	0.502053	-0.0834787	NA	A0A2K3E5I4	A0A2K3E5I4_CHLRE	Peptidylprolyl isomerase (EC 5.2.1.8)	CHLRE_01g012150v5	337	NA	NA	CATALYTIC ACTIVITY: ; Reaction=[protein]-peptidylproline (omega=180) = [protein]-peptidylproline (omega=0); Xref=Rhea:RHEA:16237, Rhea:RHEA-COMP:10747, Rhea:RHEA-COMP:10748, ChEBI:CHEBI:83833, ChEBI:CHEBI:83834; EC=5.2.1.8; Evidence={ECO:0000256|PROSITE-ProRule:PRU00277};	NA	NA	NA	peptide-methionine (S)-S-oxide reductase activity [GO:0008113]; peptidyl-prolyl cis-trans isomerase activity [GO:0003755]	NA	NA	NA	NA	NA	NA	NA	PF00254;PF01625;	NA	IPR002569;IPR036509;IPR001179;	NA
[truncated: 620 more rows]

## Sheet: TblS3 - IdentifiedOxCysPep
Identifier	0-1	0-2	0-3	0-4	15-1	15-2	15-3	15-4	30-1	30-2	30-3	30-4	60-1	60-2	60-3	60-4	p.value	fdr	0-15_FC	0-30_FC	0-60_FC	max_FC	Missing	0_Z	15_Z	30_Z	60_Z	Cluster	Accession	Sites	Entry name	Protein names	Gene names	Length	Active site	Binding site	Catalytic activity	Metal binding	Gene ontology (biological process)	Gene ontology (cellular component)	Gene ontology (molecular function)	Subcellular location [CC]	Disulfide bond	Post-translational modification	Cross-reference (STRING)	Cross-reference (KEGG)	Cross-reference (GeneID)	Cross-reference (KO)	Cross-reference (Pfam)
[truncated: 4,755 more rows]
[truncated: 5 more columns]

[truncated: 6 more sheets: TblS4 - LipidMetabIdents, TblS5 - ProteinTransIdents, TblS6 - RibosomalIdents, TblS7 - CarbMetabIdents, TblS8 - TORRelatedIdents, TblS9 - PhotosynIdents]
